# Supplementary material for: Whole-Genome Methylation Analysis of Phenotype Discordant Monozygotic Twins Reveals Novel Epigenetic Perturbation Contributing to the Pathogenesis of Adolescent Idiopathic Scoliosis
Source: Front Bioeng Biotechnol. 2019 Dec 10;7:364. doi: 10.3389/fbioe.2019.00364 (PMC6914696; doi:10.3389/fbioe.2019.00364)
Supplement: Supplementary file 1 [file Table_1.XLSX]

## Sheet: 工作表1
#SAMPLE	LENGTH	GC(%)	N(ppm)	Q20(%)	Q30(%)	PF_READS	CLEAN_READS	RATIO_OF_READS(%)	PF_BASES	CLEAN_BASES	RATIO_OF_BASES(%)	INSERT	DUPLICATE(%)	ON_TARGET_CORE(%)	ON_TARGET_EXT(%)	RATIO_OF_MAPPED(%)	MEAN_DEPTH	1X_COVERAGE(%)	10X_COVERAGE(%)	20X_COVERAGE(%)	50X_COVERAGE(%)	20%MEAN_COVERAGE(%)	MEAN_DEPTH_DEDUP	1X_COVERAGE_DEDUP(%)	10X_COVERAGE_DEDUP(%)	20X_COVERAGE_DEDUP(%)	50X_COVERAGE_DEDUP(%)	20%MEAN_COVERAGE_DEDUP(%)
FATHER	150	45.55	68.69	93.9	86.63	29658510	26283476	0.89	8897.56	7241.94	0.81	177	0.16445	53.69	82	0.9998	104.36	99.68	97.98	94.78	73.67	94.33	87.23	99.68	97.8	93.94	68.47	94.94
MOTHER	150	45.2	87.28	94.72	87.69	26840161	24357334	0.91	8052.04	6801.65	0.84	186	0.083731	52.4	80.45	0.9999	95.66	99.54	97.71	93.95	69.38	93.95	87.74	99.54	97.55	93.2	65.37	94.33
OS030	150	44.66	178.44	94.25	87.2	29777590	26557829	0.89	8933.28	7395.6	0.83	184	0.091573	52.33	80.76	0.9999	103.87	99.53	97.66	93.94	71.4	93.44	94.49	99.53	97.49	93.2	67.66	93.75
OS029(proband)	150	45.53	16.97	94.33	87.41	34994959	31540561	0.9	10498.5	8768.86	0.84	189	0.121341	52.61	81.18	0.9998	123.82	99.61	98.32	96.22	80.82	94.58	109.01	99.61	98.18	95.63	76.76	94.89
