# Supplementary material for: Whole-Genome Methylation Analysis of Phenotype Discordant Monozygotic Twins Reveals Novel Epigenetic Perturbation Contributing to the Pathogenesis of Adolescent Idiopathic Scoliosis
Source: Front Bioeng Biotechnol. 2019 Dec 10;7:364. doi: 10.3389/fbioe.2019.00364 (PMC6914696; doi:10.3389/fbioe.2019.00364)
Supplement: Supplementary file 2 [file Table_2.XLSX]

## Sheet: 工作表1
GENE SYMBOL
A2ML1
ABCB7
ABCC6
ACADS
ACP5
ACSL4
ACTA1
ACTA2
ACTB
ACTG1
ACVR1
ADAMTS10
ADAMTS2
ADD3
AGA
AGRN
AGTR2
AHI1
AIFM1
AIMP1
AKT1
AKT3
ALDH18A1
ALDH3A2
ALG13
ALG14
ALG2
ALMS1
ALS2
AMER1
ANAPC2
ANKRD11
ANO5
ANTXR1
AP1S2
APC
APC2
APTX
ARFGEF2
ARHGEF6
ARHGEF7
ARID1A
ARID1B
ARL13B
ARVCF
ARX
ASAH1
ATL1
ATP6V0A2
ATP6V1B2
ATP7A
ATP8A2
ATR
ATRIP
ATRX
AUTS2
B3GALNT2
B3GALT6
B3GAT3
B4GALNT1
B4GALT7
B9D1
BAG3
BANF1
BAZ1B
BCOR
BDNF
BIN1
BMP1
BMPR1B
BRAF
BRCA2
BRF1
BRIP1
C10orf2
C5orf42
CA8
CANT1
CASK
CBS
CC2D2A
CCBE1
CCDC22
CCDC8
CCND2
CD96
CDKL5
CDON
CENPE
CENPJ
CEP120
CEP152
CEP290
CEP41
CFH
CHD2
CHD7
CHRM3
CHRNA1
CHRNB1
CHRND
CHRNE
CHRNG
CHST14
CHST3
CLCF1
CLIC2
CLIP2
CLPP
CNTNAP2
COL12A1
COL18A1
COL1A1
COL1A2
COL27A1
COL2A1
COL3A1
COL4A1
COL5A1
COL5A2
COL6A1
COL6A2
COL6A3
COLQ
COMP
COMT
COQ4
CORIN
CPT2
CREB3L1
CREBBP
CRLF1
CRTAP
CSPP1
CTC1
CTDP1
CTNND2
CTSK
CUL7
DAG1
DCHS1
DCX
DDHD1
DDR2
DDX3X
DDX59
DHCR7
DISP1
DKC1
DLG3
DLL1
DLL3
DLX5
DMD
DNA2
DNM1
DNMT3A
DOK7
DPAGT1
DPM2
DPP6
DSE
DTD1
DVL1
DYM
DYNC2H1
EBP
EFNB1
EGR2
EHMT1
ELN
EMX2
ENPP1
EOMES
ERCC1
ERCC2
ERCC4
ERCC5
ERCC6
ERLIN2
EXT1
EXT2
EZH2
FAM111B
FAM126A
FANCA
FANCB
FANCC
FANCD2
FANCE
FANCF
FANCG
FANCI
FANCL
FANCM
FAT4
FBLN5
FBN1
FBN2
FBXL4
FGD1
FGD4
FGF8
FGFR1
FGFR2
FGFR3
FH
FHL1
FKBP10
FKBP14
FKRP
FKTN
FLII
FLNA
FLNB
FLVCR1
FMR1
FOXG1
FOXH1
FTSJ1
FUCA1
FUZ
FXN
GABRD
GAD1
GALNS
GAN
GARS
GAS1
GBA2
GCH1
GDAP1
GDF3
GDF5
GDF6
GDI1
GFAP
GFPT1
GJB1
GJC2
GK
GLB1
GLI2
GMPPB
GNAO1
GNAQ
GNE
GNPAT
GNPTAB
GNPTG
GORAB
GOSR2
GP1BB
GPC3
GPC4
GPR56
GRIN2B
GTF2I
GTF2IRD1
GUSB
H19
HARS2
HCFC1
HCN1
HDAC8
HES7
HGSNAT
HHAT
HIRA
HK1
HMGA2
HMGB3
HNF1B
HOOK1
HOXD13
HPGD
HRAS
HSD17B4
HSPB8
HSPG2
IARS2
IDH1
IDH2
IDUA
IER3IP1
IFT140
IFT172
IFT80
IGBP1
IGF2
IGHMBP2
IHH
IKBKAP
IKBKG
IL1RAPL1
IMPAD1
INPP5E
IQSEC2
IRF6
ISPD
ITGA7
KANK1
KANSL1
KAT6B
KCNA4
KCNAB2
KCNB1
KCNH1
KCNJ2
KCNJ5
KCNJ6
KCNQ1OT1
KCNQ2
KDM6A
KIAA0196
KIAA0586
KIF22
KIF5A
KIF7
KLHL41
KLLN
KMT2D
KRAS
LAMA2
LAMB2
LAMC1
LAMC3
LARGE
LARP7
LARS2
LEMD3
LEPRE1
LETM1
LFNG
LHX1
LIFR
LIG4
LIMK1
LMNA
LMNB2
LMX1B
LONP1
LRP4
LRP5
LTBP2
LTBP3
LTBP4
LZTR1
MAGT1
MAMLD1
MAN2B1
MAP2K1
MAP2K2
MAPT
MARS2
MBTPS2
MECP2
MED12
MED25
MED9
MEF2C
MEGF10
MEGF8
MEIS2
MEOX1
MESP2
MFAP5
MFN2
MGAT2
MID2
MKS1
MMP13
MMP14
MMP2
MOGAT2
MOGS
MPL
MPP3
MPZ
MRPL36
MTM1
MTMR2
MUSK
MVK
MYBPC1
MYH11
MYH2
MYH3
MYH7
MYL2
MYLK
NAA10
NALCN
NDN
NDP
NEB
NECAP1
NEFL
NEK1
NELFA
NEU1
NF1
NFIX
NHP2
NIN
NIPBL
NODAL
NOP10
NOTCH2
NOTCH3
NPHP1
NPR2
NPRL2
NRAS
NRXN1
NSD1
NSDHL
NSUN2
NTNG1
NTNG2
OBSL1
OCRL
OFD1
P4HB
PAFAH1B1
PAK3
PALB2
PAPSS2
PARN
PAX3
PAX6
PCNT
PCYT1A
PDE4D
PDE6D
PDGFRB
PEX7
PGM3
PHF6
PHF8
PHGDH
PIEZO2
PIGA
PIGQ
PIGT
PIK3CA
PIK3R2
PIK3R5
PLCB1
PLEKHG5
PLK4
PLOD1
PLOD2
PLOD3
PMP22
PMPCA
PNKP
POLD1
POMGNT1
POMT1
POMT2
POR
PORCN
PPIB
PQBP1
PRDM16
PRDM5
PRDX6
PRKAR1A
PRKG1
PRPS1
PRX
PSAT1
PTCH1
PTCH2
PTCHD1
PTDSS1
PTEN
PTPN11
PTRF
PUF60
PUS1
PXMP2
PYCR1
RAB18
RAB23
RAB33B
RAB39B
RAB3GAP1
RAB3GAP2
RAD51C
RAF1
RAI1
RAPSN
RASA2
RBBP8
RBCK1
RBM28
RBM8A
RECQL4
RELN
RET
RFC2
RIN2
RIPPLY2
RIT1
RMRP
RNF125
RNF31
RNU4ATAC
ROBO3
ROR2
RORA
RPGRIP1L
RPS6KA3
RTEL1
RUNX2
RYR1
SALL4
SBDS
SBF1
SBF2
SCN2A
SCN4A
SCN8A
SDHB
SDHC
SDHD
SEC23A
SEC24D
SEMA3E
SEMA5A
SEPN1
SEPSECS
SERPINA2P
SERPINF1
SERPINH1
SETBP1
SETD2
SETD5
SETX
SF3B4
SGCA
SGCG
SH2B1
SH3D19
SH3PXD2B
SH3TC2
SHH
SHOX
SIK1
SIL1
SIX3
SKI
SLC12A6
SLC13A5
SLC16A2
SLC25A22
SLC25A23
SLC25A46
SLC26A2
SLC2A10
SLC52A2
SLC52A3
SLC6A1
SLCO2A1
SLX4
SMAD3
SMARCA2
SMARCA4
SMARCB1
SMARCE1
SMS
SNAP29
SNRPB
SNRPN
SNX14
SOS1
SOS2
SOX11
SOX3
SOX9
SP7
SPARC
SPATA5
SPEG
SPG20
SPG7
SPRTN
SPTAN1
SRPX2
ST3GAL3
STAC3
STAT3
STXBP1
SUFU
SYP
TBC1D20
TBL2
TBX1
TBX2
TBX4
TBX5
TBX6
TCF12
TCTN1
TCTN2
TCTN3
TDGF1
TERC
TERT
TGDS
TGFB1
TGFB2
TGFB3
TGFBR1
TGFBR2
TGIF1
TINF2
TMCO1
TMEM138
TMEM165
TMEM216
TMEM231
TMEM237
TMEM38B
TMEM5
TMEM67
TNNI2
TNNT3
TNXB
TOR1A
TPM2
TPM3
TRAPPC11
TRAPPC2
TRMT10A
TRPS1
TRPV4
TSPAN7
TTC21B
TTI2
TTN
TTPA
TUBA1A
TUBA8
TUBB2B
TUBB3
TUBGCP4
TUBGCP6
TWIST1
UBA1
UBA2
UBE2T
UBE3A
UFD1L
UFSP2
UPB1
UPF3B
USB1
USP9X
VANGL1
VDAC1
VDR
VLDLR
VPS13B
VPS53
WDR19
WDR34
WDR35
WDR60
WDR62
WDR81
WHSC1
WISP3
WNT1
WNT5A
WRAP53
WT1
WWOX
XYLT1
YARS2
ZBTB20
ZC4H2
ZDHHC9
ZFP36L1
ZIC1
ZIC2
ZMPSTE24
ZNF41
ZNF423
ZNF469
ZNF674
ZNF711
ZNF81
AAAS
ACAN
ACD
ACVR2B
ADAM10
ADAMTSL4
ALDH1A2
ALG11
ALX3
AR
ASPN
ASXL1
ATM
ATP6AP2
AXIN1
AXIN2
B3GALTL
BCL9L
BCS1L
BMP2
BMP7
BMPER
CALM1
CBX2
CCL2
CDAN1
CDH11
CDH2
CDKN1C
CDT1
CDX1
CELSR1
CHAD
CHL1
CLCN7
COL10A1
COL11A1
COL11A2
COL23A1
COL8A1
COL9A1
COL9A2
COL9A3
COLEC11
COMMD8
COQ2
COX10
COX15
CPNE6
CSK
CTBP1
CTNNB1
CTSC
CYB5R3
CYP26A1
CYP26B1
CYP4F12
DACT1
DCAF17
DIS3L2
DKK1
DLX3
DMPK
DNM2
DNMT3B
DSPP
DUOX1
DVL2
DVL3
ECEL1
EDNRB
EFNB2
EMD
EP300
EPHA1
ESR1
ESR2
EYA1
FA2H
FGF10
FGF23
FGF3
FGF9
FN1
FOXC1
FOXC2
FOXF1
FOXL1
FOXRED1
GAA
GATA3
GATA4
GATA6
GDF1
GDF11
GEMIN2
GLI3
GNAI3
GPER
GPR126
GSK3B
HAPLN1
HAS2
HOXA10
HOXA11
HOXA13
HOXA9
HOXB4
HOXC4
HOXC8
HOXC9
HOXD9
HYAL1
IFITM5
IGF1
IL17R
IL6
IMPG2
INPPL1
ITGAV
ITGB3
JAG1
JUN
KCTD7
KIAA1279
KL
L1CAM
LBX1
LEF1
LHX3
LMX1A
LRP2
LRP6
MATN1
MDFI
MEOX2
MGA
MIB1
MKKS
MMP3
MMP9
MNX1
MSGN1
MSX1
MSX2
MTHFSD
MTMR14
MTNR1B
MT-RNR1
MYC
MYO5A
MYOD1
NCSTN
NDUFA10
NDUFA12
NDUFA2
NDUFA9
NDUFAF2
NDUFAF6
NDUFS3
NDUFS4
NDUFS7
NDUFS8
NF2
NKD1
NKX2-5
NKX3-2
NLK
NOG
NOTCH1
NPR3
NRARP
ORC1
PAX1
PAX4
PAX7
PAX9
PCDH19
PCSK5
PITX2
PKD1
PML
POFUT1
POLG2
POMK
PSEN1
PTH
PTH1R
PTN
RAB7A
RARG
RBPJ
RERE
RGMA
RIPPLY1
RPL11
RPL38
RXRB
SACS
SDHA
SERPINA1
SFRP1
SFRP2
SGCB
SIM2
SLC35A3
SLC39A13
SLCO5A1
SMAD4
SMC1A
SOX2
SP5
SPTLC2
ST3GAL5
SUCLA2
SULF1
SURF1
SYCN
T
TAPBP
TBX15
TBX18
TBX22
TBX3
TBXAS1
TCAP
TCF15
TCOF1
TGFA
TIMP2
TLK1
TLK2
TNFRSF11B
TWSG1
UNCX
VANGL2
VCP
WNT10B
WNT3
WNT3A
WNT4
WNT7A
XPA
ZFPM2
ZIC3
