# Supplementary material for: Whole-Genome Methylation Analysis of Phenotype Discordant Monozygotic Twins Reveals Novel Epigenetic Perturbation Contributing to the Pathogenesis of Adolescent Idiopathic Scoliosis
Source: Front Bioeng Biotechnol. 2019 Dec 10;7:364. doi: 10.3389/fbioe.2019.00364 (PMC6914696; doi:10.3389/fbioe.2019.00364)
Supplement: Supplementary file 5 [file Table_5.XLSX]

## Sheet: hyper DMR
chr	start	end	length	case methy level	control methy level	diff	cg_counts	dmc_counts	annotation	geneChr	geneStart	geneEnd	geneLength	geneStrand	geneId	transcriptId	symbol	distanceToTSS
chr6	149639181	149639457	277	0.929	0.007	0.922	X:13	9	Promoter (<=1kb)	6	149639436	149700654	61219	1	23118	uc010kia.1	TAB2	0
chr10	111967559	111967653	95	0.894	0.009	0.885	X:10	8	Promoter (<=1kb)	10	111967363	112047123	79761	1	4601	uc001kyy.3	MXI1	197
chr7	4722018	4722097	80	0.875	0	0.875	X:15	7	Promoter (<=1kb)	7	4721930	4811074	89145	1	221937	uc003snc.1	FOXK1	89
chr19	4543747	4543943	197	0.978	0.127	0.851	X:23	6	Exon (uc010dud.2/10501, exon 17 of 17)	19	4528439	4540036	11598	2	440503	uc002mat.1	PLIN5	-3712
chr19	16738865	16738965	101	0.833	0	0.833	X:14	9	Promoter (<=1kb)	19	16589868	16739015	149148	2	9441	uc002nee.3	MED26	50
chr19	10982131	10982240	110	0.965	0.141	0.824	X:16	12	Promoter (<=1kb)	19	10982253	11033448	51196	1	10498	uc002mpz.3	CARM1	-13
chr5	693441	693557	117	0.816	0	0.816	X:18	14	Promoter (<=1kb)	5	659977	693510	33534	2	11076	uc003jbh.4	TPPP	0
chr10	8096400	8096455	56	0.847	0.1	0.747	X:10	7	Promoter (<=1kb)	10	8096667	8117164	20498	1	2625	uc001ijz.3	GATA3	-212
chr11	2906050	2906241	192	0.975	0.275	0.7	X:35	35	Promoter (<=1kb)	11	2904448	2906995	2548	2	1028	uc001lwr.4	CDKN1C	754
chr20	57466672	57466759	88	0.913	0.214	0.699	X:21	19	Promoter (<=1kb)	20	57466426	57486250	19825	1	2778	uc021wfp.1	GNAS	247
chr19	56159779	56159912	134	0.699	0.007	0.692	X:12	11	Promoter (<=1kb)	19	56159509	56164526	5018	1	29903	uc002qls.3	CCDC106	271
chr19	1082266	1082461	196	0.703	0.017	0.686	X:12	6	Intron (uc010xgd.2/23526, intron 19 of 22)	19	1076633	1086627	9995	1	23526	uc002lrc.2	ARHGAP45	5634
chr19	30303083	30303164	82	0.682	0	0.682	X:10	5	Promoter (<=1kb)	19	30302901	30315215	12315	1	898	uc002nsn.3	CCNE1	183
chrX	49126300	49126506	207	0.678	0	0.678	X:24	12	Promoter (<=1kb)	23	49126306	49144555	18250	1	89801	uc004dnh.2	PPP1R3F	0
chr16	3930070	3930155	86	0.765	0.089	0.676	X:13	8	Promoter (<=1kb)	16	3775056	3930121	155066	2	1387	uc002cvv.3	CREBBP	0
chr5	180076612	180076827	216	0.766	0.096	0.67	X:33	22	Promoter (<=1kb)	5	180028506	180076624	48119	2	2324	uc003mlz.4	FLT4	0
chrX	131623756	131623955	200	0.692	0.023	0.669	X:32	13	Promoter (<=1kb)	23	131503343	131623996	120654	2	55796	uc004eww.3	MBNL3	41
chrX	152990060	152990426	367	0.675	0.007	0.668	X:16	5	Promoter (<=1kb)	23	152965947	152990201	24255	2	10134	uc004fie.2	BCAP31	0
chrX	150152462	150152631	170	0.759	0.094	0.665	X:28	8	Promoter (<=1kb)	23	150151893	150159248	7356	1	3149	uc004fer.3	HMGB3	570
chrX	24043903	24043993	91	0.679	0.026	0.653	X:12	6	Promoter (1-2kb)	23	24001833	24045303	43471	2	80311	uc004dba.4	KLHL15	1310
chr17	31255067	31255155	89	0.645	0	0.645	X:14	8	Promoter (<=1kb)	17	31254928	31268667	13740	1	26022	uc002hhr.3	TMEM98	140
chr10	127462386	127462501	116	0.935	0.306	0.629	X:12	10	Promoter (1-2kb)	10	127455027	127464390	9364	2	118856	uc001liu.3	MMP21	1889
chr15	20353453	20353508	56	0.898	0.275	0.623	X:10	8	Distal Intergenic	15	20487997	20496811	8815	1	646096	uc001ytf.1	CHEK2P2	-134489
chr14	35873318	35873492	175	0.642	0.024	0.618	X:21	18	Promoter (<=1kb)	14	35870716	35873960	3245	2	4792	uc001wtf.4	NFKBIA	468
chr4	1795448	1795641	194	0.776	0.16	0.616	X:29	24	Promoter (<=1kb)	4	1795560	1810599	15040	1	2261	uc031sdd.1	FGFR3	0
chrX	114969558	114969988	431	0.613	0	0.613	X:18	13	Distal Intergenic	23	114877625	114885179	7555	1	5358	uc011mtl.2	PLS3	91934
chr19	36208803	36208900	98	0.695	0.083	0.612	X:14	5	Promoter (<=1kb)	19	36208921	36229779	20859	1	9757	uc021usu.2	KMT2B	-21
chr19	30303201	30303299	99	0.766	0.166	0.6	X:13	9	Promoter (<=1kb)	19	30303561	30315215	11655	1	898	uc002nso.3	CCNE1	-262
chr21	42880145	42880288	144	0.795	0.2	0.595	X:14	14	Promoter (<=1kb)	21	42836478	42880085	43608	2	7113	uc002yzj.3	TMPRSS2	-61
chrX	17878880	17878993	114	0.694	0.1	0.594	X:20	13	Promoter (<=1kb)	23	17818169	17878947	60779	2	10742	uc004cyf.3	RAI2	0
chr20	57466425	57466486	62	1	0.414	0.586	X:11	11	Promoter (<=1kb)	20	57466426	57486250	19825	1	2778	uc002yaa.3	GNAS	0
chr4	88928921	88928968	48	0.941	0.356	0.585	X:12	12	Promoter (<=1kb)	4	88928799	88998931	70133	1	5311	uc003hre.3	PKD2	123
chr19	35521330	35521520	191	0.581	0	0.581	X:30	6	Promoter (<=1kb)	19	35521592	35525174	3583	1	6324	uc002nxo.2	SCN1B	-72
chrX	101771710	101772015	306	0.822	0.242	0.58	X:10	5	Promoter (<=1kb)	23	101768610	101771699	3090	2	11013	uc004eje.3	TMSB15A	-12
chr6	3157560	3157703	144	0.586	0.007	0.579	X:16	16	Promoter (<=1kb)	6	3153902	3157783	3882	2	7280	uc003mvc.3	TUBB2A	80
chr20	36012961	36013059	99	0.678	0.1	0.578	X:10	5	Intron (uc002xgx.3/6714, intron 4 of 13)	20	35974557	36033821	59265	1	6714	uc002xgy.3	SRC	38405
chr11	8284633	8284736	104	0.83	0.265	0.565	X:15	13	Promoter (<=1kb)	11	8245851	8285425	39575	2	4004	uc001mgg.2	LMO1	689
chr14	65568709	65568873	165	0.848	0.283	0.565	X:12	11	Promoter (<=1kb)	14	65472819	65569262	96444	2	4149	uc001xic.2	MAX	389
chr1	146009861	146010106	246	0.725	0.163	0.562	X:14	6	Intron (uc021ott.2/100288142, intron 99 of 131)	1	146032542	146057622	25081	2	728912	uc001eox.3	NA	47516
chr10	21806026	21806070	45	0.56	0	0.56	X:12	6	Exon (uc009xkd.3/387640, exon 4 of 4)	10	21802409	21814611	12203	2	387640	uc009xkd.3	SKIDA1	8541
chr17	934946	935111	166	0.783	0.227	0.556	X:18	10	Promoter (<=1kb)	17	906758	935078	28321	2	29	uc010vqf.3	ABR	0
chr6	163836076	163836125	50	0.737	0.182	0.555	X:10	7	Promoter (<=1kb)	6	163835675	163999628	163954	1	9444	uc003quj.3	QKI	402
chr2	231855841	231855934	94	0.747	0.196	0.551	X:11	5	Intron (uc002vrh.2/348761, intron 4 of 5)	2	231849083	231860747	11665	2	348761	uc002vrh.2	SPATA3-AS1	4813
chr3	57231046	57231173	128	0.918	0.371	0.547	X:14	8	Downstream (<1kb)	3	57231944	57234280	2337	2	8820	uc003din.4	HESX1	3107
chr11	2161044	2161201	158	0.76	0.214	0.546	X:12	11	Promoter (<=1kb)	11	2161758	2169896	8139	1	51214	uc001lvk.2	IGF2-AS	-557
chrX	48748925	48749115	191	0.71	0.167	0.543	X:15	7	Downstream (1-2kb)	23	48755195	48760422	5228	1	10084	uc004dle.3	PQBP1	-6080
chr2	16082598	16082732	135	0.959	0.417	0.542	X:25	25	Promoter (<=1kb)	2	16082046	16087129	5084	1	4613	uc010yjr.2	MYCN	553
chrX	19533070	19533385	316	0.66	0.122	0.538	X:48	23	Promoter (<=1kb)	23	19378176	19533379	155204	2	389840	uc022btq.1	MAP3K15	0
chrX	153719095	153719176	82	0.612	0.076	0.536	X:13	8	Promoter (<=1kb)	23	153715650	153719002	3353	2	8273	uc004flr.3	SLC10A3	-94
chr4	17643566	17643765	200	0.859	0.324	0.535	X:21	11	Exon (uc003gpm.4/27146, exon 13 of 18)	4	17616273	17629793	13521	1	80306	uc003gpj.3	MED28	27294
chr16	88600316	88600383	68	0.757	0.225	0.532	X:12	5	Exon (uc002fkv.3/161882, exon 10 of 10)	16	88636789	88677792	41004	1	124245	uc021tmm.1	ZC3H18	-36406
chrX	129116501	129116628	128	0.735	0.205	0.53	X:15	11	Distal Intergenic	23	129139164	129192058	52895	1	63035	uc022cdu.1	BCORL1	-22536
chr13	28674323	28674470	148	0.727	0.205	0.522	X:18	9	Promoter (<=1kb)	13	28577411	28674729	97319	2	2322	uc001urw.3	FLT3	259
chr16	2185661	2185773	113	0.905	0.385	0.52	X:23	23	Promoter (<=1kb)	16	2138711	2185899	47189	2	5310	uc002cos.1	PKD1	126
chr2	232348762	232348866	105	0.727	0.208	0.519	X:10	6	Distal Intergenic	2	232319459	232329205	9747	2	4691	uc002vru.3	NCL	-19558
chr16	3929650	3929765	116	0.762	0.244	0.518	X:16	16	Promoter (<=1kb)	16	3775056	3930121	155066	2	1387	uc002cvv.3	CREBBP	356
chrX	16964498	16964658	161	0.596	0.078	0.518	X:11	6	Promoter (<=1kb)	23	16964814	17171403	206590	1	9185	uc004cxv.1	REPS2	-156
chr6	3849476	3849639	164	0.785	0.272	0.513	X:13	9	Promoter (<=1kb)	6	3849632	3851551	1920	1	26240	uc003mvu.3	FAM50B	0
chr12	46124042	46124128	87	0.701	0.195	0.506	X:15	11	Promoter (<=1kb)	12	46123620	46301819	178200	1	196528	uc001ros.1	ARID2	423
chr20	32720745	32720962	218	0.811	0.305	0.506	X:16	5	Distal Intergenic	20	32676115	32700085	23971	2	8894	uc002xaf.3	EIF2S2	-20661
chr12	133263625	133263733	109	0.726	0.229	0.497	X:20	19	Promoter (<=1kb)	12	133200348	133263945	63598	2	5426	uc001uks.1	POLE	212
chrX	153686927	153687068	142	0.635	0.139	0.496	X:10	9	Promoter (<=1kb)	23	153686623	153701985	15363	1	55558	uc004flm.3	PLXNA3	305
chr9	98278611	98278683	73	0.753	0.258	0.495	X:14	11	Promoter (<=1kb)	9	98205264	98279247	73984	2	5727	uc004avm.4	PTCH1	564
chr1	150897595	150897732	138	0.906	0.413	0.493	X:12	9	Promoter (1-2kb)	1	150898815	150917797	18983	1	9869	uc001evw.4	SETDB1	-1083
chrX	108976405	108976589	185	0.683	0.194	0.489	X:31	15	Promoter (<=1kb)	23	108884564	108976621	92058	2	2182	uc004eoi.2	ACSL4	32
chrX	101906214	101906346	133	0.591	0.105	0.486	X:12	9	Promoter (<=1kb)	23	101906294	101914010	7717	1	9737	uc004eji.4	GPRASP1	0
chr5	1594616	1594786	171	0.733	0.249	0.484	X:20	20	Promoter (<=1kb)	5	1572073	1594646	22574	2	728609	uc011cme.2	SDHAP3	0
chr13	29068697	29068850	154	0.725	0.247	0.478	X:15	15	Promoter (<=1kb)	13	28874483	29069265	194783	2	2321	uc001usb.3	FLT1	415
chr19	18888227	18888316	90	0.786	0.31	0.476	X:12	8	3' UTR	19	18893583	18902083	8501	2	1311	uc002nkd.3	COMP	13767
chr11	2161737	2161822	86	0.722	0.247	0.475	X:10	6	Promoter (<=1kb)	11	2161758	2169896	8139	1	51214	uc001lvk.2	IGF2-AS	0
chr6	3227646	3227824	179	0.689	0.214	0.475	X:20	20	Promoter (<=1kb)	6	3224495	3227968	3474	2	347733	uc003mvg.3	TUBB2B	144
chr17	11924462	11924562	101	0.825	0.351	0.474	X:13	12	Promoter (<=1kb)	17	11924135	12047051	122917	1	6416	uc002gnk.3	MAP2K4	328
chr19	4123972	4124036	65	0.709	0.235	0.474	X:11	7	Promoter (<=1kb)	19	4090320	4124126	33807	2	5605	uc002lzk.3	MAP2K2	90
chr5	39074021	39074091	71	0.693	0.222	0.471	X:10	9	Promoter (<=1kb)	5	38938022	39074501	136480	2	253260	uc003jlo.2	RICTOR	410
chr16	2185843	2185906	64	0.704	0.235	0.469	X:10	5	Promoter (<=1kb)	16	2138711	2185899	47189	2	5310	uc002cos.1	PKD1	0
chr16	70713933	70714171	239	0.749	0.28	0.469	X:28	11	Promoter (<=1kb)	16	70710784	70713958	3175	2	92154	uc002ezk.1	MTSS1L	0
chr16	15248403	15248585	183	0.769	0.301	0.468	X:32	24	Promoter (<=1kb)	16	15248707	15248859	153	2	100500852	uc021tdn.1	MIR3180-4	274
chr18	59992689	59992791	103	0.771	0.306	0.465	X:13	13	Promoter (<=1kb)	18	59992520	60054943	62424	1	8792	uc031rio.1	TNFRSF11A	170
chr19	46443549	46443657	109	0.551	0.088	0.463	X:16	5	Exon (uc002pdv.2/4858, exon 4 of 4)	19	46416473	46418036	1564	2	339345	uc002pdu.3	NANOS2	-25514
chr21	9483713	9483813	101	0.844	0.384	0.46	X:15	7	Distal Intergenic	21	9825832	9826011	180	1	100500862	uc021wgv.1	MIR3648-1	-342019
chr19	58555889	58555946	58	0.698	0.239	0.459	X:10	7	Intron (uc002qrc.1/284312, intron 4 of 5)	19	58545434	58565999	20566	1	284312	uc002qrc.1	ZSCAN1	10456
chr7	55087163	55087260	98	0.726	0.267	0.459	X:13	10	Promoter (<=1kb)	7	55086725	55275031	188307	1	1956	uc022adn.1	EGFR	439
chrX	47004773	47005110	338	0.665	0.21	0.455	X:30	9	Promoter (<=1kb)	23	47004617	47046214	41598	1	8241	uc010nhq.3	RBM10	157
chr20	31045308	31045488	181	0.626	0.177	0.449	X:14	5	Intron (uc002wxu.5/140688, intron 2 of 7)	20	31030862	31071385	40524	2	140688	uc002wxu.5	NOL4L	25897
chrX	51239451	51239592	142	0.598	0.149	0.449	X:19	9	Promoter (<=1kb)	23	51232863	51239459	6597	2	55190	uc010njt.3	NUDT11	0
chrX	153686352	153686439	88	0.681	0.234	0.447	X:18	6	Promoter (<=1kb)	23	153686623	153701985	15363	1	55558	uc004flm.3	PLXNA3	-184
chr8	37553234	37553375	142	0.681	0.237	0.444	X:20	12	Promoter (<=1kb)	8	37553301	37556396	3096	1	80139	uc003xjy.1	ZNF703	0
chr11	77907394	77907587	194	0.815	0.371	0.444	X:31	25	Promoter (<=1kb)	11	77907282	77925757	18476	1	57558	uc001ozd.3	USP35	113
chr13	29069100	29069200	101	0.626	0.183	0.443	X:13	13	Promoter (<=1kb)	13	28874483	29069265	194783	2	2321	uc001usb.3	FLT1	65
chr1	40367715	40367836	122	0.57	0.128	0.442	X:11	8	Promoter (<=1kb)	1	40365284	40367687	2404	2	4610	uc001cet.2	MYCL	-29
chrX	28225177	28225329	153	0.684	0.244	0.44	X:11	6	Distal Intergenic	23	27996110	27999566	3457	2	139425	uc004dbx.1	DCAF8L1	-225612
chr20	21376667	21376797	131	0.743	0.304	0.439	X:16	15	Promoter (1-2kb)	20	21376005	21378047	2043	2	644524	uc010gcz.3	NKX2-4	1250
chrX	9983737	9983799	63	0.641	0.205	0.436	X:10	5	Promoter (<=1kb)	23	9983795	10112518	128724	1	55841	uc004csx.4	WWC3	0
chr4	640366	640562	197	0.788	0.353	0.435	X:24	15	Intron (uc003gao.4/5158, intron 3 of 21)	4	646966	648563	1598	1	5158	uc010ibg.2	PDE6B	-6404
chrX	153718397	153718799	403	0.668	0.237	0.431	X:22	13	Promoter (<=1kb)	23	153715650	153719002	3353	2	8273	uc004flp.3	SLC10A3	203
chr11	101981322	101981472	151	0.724	0.295	0.429	X:22	19	Promoter (<=1kb)	11	101981192	102104154	122963	1	10413	uc021qpf.1	YAP1	131
chr17	48154074	48154302	229	0.836	0.412	0.424	X:11	8	Intron (uc010dbl.3/3675, intron 14 of 25)	17	48172101	48188733	16633	1	5164	uc002iqb.3	PDK2	-17799
chr16	27414661	27414861	201	0.774	0.353	0.421	X:10	8	Promoter (1-2kb)	16	27413483	27463363	49881	1	50615	uc002dor.2	IL21R	1179
chr4	31998299	31998496	198	0.746	0.325	0.421	X:19	9	Distal Intergenic	4	30722037	31148423	426387	1	5099	uc021xnd.1	PCDH7	1276263
chrX	136116215	136116328	114	0.639	0.222	0.417	X:10	5	Promoter (2-3kb)	23	136112307	136113833	1527	2	83550	uc011mwh.2	GPR101	-2383
chr7	101962013	101962070	58	0.71	0.295	0.415	X:14	7	Exon (uc011kko.2/10603, exon 8 of 8)	7	101936369	101936453	85	1	100422858	uc022ajc.1	MIR4285	25645
chrX	134556095	134556184	90	0.629	0.216	0.413	X:12	6	Promoter (<=1kb)	23	134555868	134560225	4358	1	399668	uc004eyv.4	SMIM10L2A	228
chrX	129065484	129065753	270	0.571	0.158	0.413	X:16	6	Distal Intergenic	23	129054651	129057039	2389	1	10813	uc004eva.1	UTP14A	10834
chrX	28224920	28225090	171	0.651	0.239	0.412	X:14	7	Distal Intergenic	23	27996110	27999566	3457	2	139425	uc004dbx.1	DCAF8L1	-225355
chr19	14228381	14228452	72	0.672	0.262	0.41	X:15	12	Promoter (<=1kb)	19	14202507	14228559	26053	2	5566	uc002myc.3	PRKACA	107
chr9	37026847	37026967	121	0.719	0.31	0.409	X:11	11	Promoter (<=1kb)	9	37002645	37026572	23928	2	5079	uc011lqg.1	PAX5	-276
chr19	33793396	33793473	78	0.764	0.356	0.408	X:13	13	Promoter (<=1kb)	19	33790840	33793430	2591	2	1050	uc002nun.3	CEBPA	0
chr3	138763508	138763577	70	0.782	0.374	0.408	X:10	7	Promoter (<=1kb)	3	138760944	138763734	2791	2	389152	uc011bmt.1	PRR23C	157
chr4	16230173	16230280	108	0.642	0.237	0.405	X:10	7	Promoter (1-2kb)	4	16228286	16259810	31525	1	202020	uc011bxg.1	TAPT1-AS1	1888
chr9	98268419	98268591	173	0.629	0.224	0.405	X:22	15	Promoter (<=1kb)	9	98242672	98268881	26210	2	5727	uc010mrt.1	PTCH1	290
chr22	22472361	22472744	384	0.629	0.227	0.402	X:40	12	Intron (uc031rxg.1/uc031rxg.1, intron 7 of 450)	22	22599200	22599926	727	1	7441	uc002zvx.1	VPREB1	-126456
chr15	90645329	90645474	146	0.705	0.304	0.401	X:21	18	Promoter (<=1kb)	15	90627212	90645708	18497	2	3418	uc002box.3	IDH2	234
chr7	27170014	27170118	105	0.753	0.353	0.4	X:17	5	Promoter (<=1kb)	7	27168126	27170399	2274	2	3201	uc003sym.4	HOXA4	281
chr5	157117506	157117641	136	0.692	0.301	0.391	X:15	9	Distal Intergenic	5	157098561	157107162	8602	1	100190949	uc011ddt.2	C5orf52	18946
chr1	244013041	244013155	115	0.516	0.13	0.386	X:12	6	Distal Intergenic	1	243663021	244006886	343866	2	10000	uc021plu.1	AKT3	-6156
chr10	73577525	73578006	482	0.631	0.248	0.383	X:10	5	Intron (uc001jsm.3/5660, intron 13 of 13)	10	73571640	73575704	4065	1	64072	uc010qjr.2	CDH23	5886
chrX	153775029	153775123	95	0.6	0.219	0.381	X:13	7	Promoter (<=1kb)	23	153759606	153775233	15628	2	2539	uc004flx.1	G6PD	110
chr17	34797566	34797757	192	0.579	0.199	0.38	X:10	5	Exon (uc002hmm.4/654341, exon 14 of 14)	17	34745936	34806015	60080	2	729877	uc021tvh.1	TBC1D3H	8258
chrX	133119090	133119453	364	0.628	0.25	0.378	X:26	11	Promoter (<=1kb)	23	132669776	133119673	449898	2	2719	uc004exe.2	GPC3	220
chr11	1903079	1903401	323	0.612	0.236	0.376	X:20	8	Intron (uc001lui.3/4046, intron 3 of 10)	11	1892154	1913493	21340	1	4046	uc001lum.3	LSP1	10926
chr11	68823652	68823910	259	0.619	0.244	0.375	X:11	9	Promoter (1-2kb)	11	68822630	68858072	35443	1	219931	uc021qmo.1	TPCN2	1023
chr3	30649619	30649908	290	0.776	0.401	0.375	X:11	9	Promoter (1-2kb)	3	30647994	30735633	87640	1	7048	uc003ceo.3	TGFBR2	1626
chr4	55991540	55991701	162	0.607	0.233	0.374	X:19	18	Promoter (<=1kb)	4	55944426	55991762	47337	2	3791	uc003has.3	KDR	61
chr1	25256018	25256246	229	0.779	0.406	0.373	X:29	28	Promoter (<=1kb)	1	25226002	25256770	30769	2	864	uc001bjq.3	RUNX3	524
chr3	47205113	47205232	120	0.64	0.269	0.371	X:22	22	Promoter (<=1kb)	3	47057898	47205467	147570	2	29072	uc003cqs.3	SETD2	235
chr6	152128858	152128958	101	0.713	0.342	0.371	X:15	15	Promoter (<=1kb)	6	152128814	152424408	295595	1	2099	uc010kir.3	ESR1	45
chrX	106871563	106871705	143	0.626	0.257	0.369	X:10	6	Promoter (<=1kb)	23	106871654	106894256	22603	1	5631	uc004ene.4	PRPS1	0
chr10	3361077	3361377	301	0.718	0.35	0.368	X:15	10	Intron (uc001igy.1/uc001igy.1, intron 1 of 1)	10	3180427	3215033	34607	2	10531	uc010qai.2	PITRM1	-146045
chr15	23932133	23932304	172	0.615	0.249	0.366	X:18	13	Promoter (<=1kb)	15	23930554	23932450	1897	2	4692	uc001ywk.3	NDN	146
chr3	195716839	195716978	140	0.721	0.355	0.366	X:16	7	Promoter (<=1kb)	3	195686792	195717150	30359	2	255812	uc003fvx.3	SDHAP1	172
chrX	152939325	152939475	151	0.611	0.245	0.366	X:23	9	Promoter (<=1kb)	23	152936565	152939277	2713	2	139728	uc011myv.2	PNCK	-49
chr2	132587492	132587584	93	0.559	0.194	0.365	X:10	6	Distal Intergenic	2	132552534	132559234	6701	2	408029	uc002ttg.1	C2orf27B	-28259
chr1	31280132	31280360	229	0.58	0.216	0.364	X:25	10	Distal Intergenic	1	31205315	31230683	25369	2	7805	uc001bsc.2	LAPTM5	-49450
chr5	172111054	172111466	413	0.581	0.218	0.363	X:51	17	Exon (uc003mbt.3/54492, exon 3 of 5)	5	172068276	172118533	50258	1	54492	uc021yht.1	NEURL1B	42779
chr16	89989983	89990156	174	0.65	0.288	0.362	X:18	13	Promoter (<=1kb)	16	89989687	90002505	12819	1	10381	uc002fph.2	TUBB3	297
chr14	21191547	21191860	314	0.622	0.26	0.362	X:42	20	Distal Intergenic	14	21214099	21216539	2441	1	10876	uc001vyc.3	EDDM3A	-22239
chr5	218264	218375	112	0.707	0.345	0.362	X:16	11	Promoter (<=1kb)	5	204875	218297	13423	2	133957	uc003jam.1	CCDC127	0
chr3	37035168	37035259	92	0.679	0.318	0.361	X:10	10	Promoter (<=1kb)	3	37035268	37092337	57070	1	4292	uc003cgn.4	MLH1	-9
chr8	145912274	145912617	344	0.599	0.238	0.361	X:32	8	Promoter (1-2kb)	8	145754563	145911194	156632	2	80728	uc011llk.1	ARHGAP39	-1081
chrX	39951191	39951541	351	0.662	0.302	0.36	X:36	7	Intron (uc004dem.4/54880, intron 1 of 14)	23	39910499	39956719	46221	2	54880	uc004dem.4	BCOR	5178
chr1	149673329	149673616	288	0.568	0.209	0.359	X:12	5	Distal Intergenic	1	149754250	149764074	9825	1	2209	uc001esp.4	FCGR1A	-80634
chr14	69256595	69256733	139	0.769	0.411	0.358	X:13	6	Exon (uc001xkh.2/677, exon 2 of 2)	14	69254372	69260631	6260	2	677	uc001xkh.2	ZFP36L1	3898
chr15	81410793	81410904	112	0.538	0.183	0.355	X:12	5	Intron (uc010blp.1/161502, intron 1 of 5)	15	81426644	81441516	14873	1	161502	uc002bgb.3	CFAP161	-15740
chr15	25201689	25202153	465	0.582	0.229	0.353	X:15	6	Promoter (<=1kb)	15	25201570	25223729	22160	1	6638	uc021sga.1	SNRPN	120
chr11	69458099	69458211	113	0.654	0.302	0.352	X:15	15	Promoter (2-3kb)	11	69455873	69469242	13370	1	595	uc001opa.3	CCND1	2227
chr17	46641739	46642110	372	0.639	0.287	0.352	X:44	11	Intron (uc002ino.3/3213, intron 1 of 3)	17	46626232	46651810	25579	2	3213	uc002ino.3	HOXB3	9700
chr1	10208153	10208519	367	0.588	0.236	0.352	X:15	10	Intron (uc001aqr.4/10277, intron 18 of 26)	1	10231014	10241296	10283	1	10277	uc001aqu.3	UBE4B	-22495
chr11	2905439	2905611	173	0.599	0.247	0.352	X:28	10	Promoter (1-2kb)	11	2904448	2906995	2548	2	1028	uc001lwr.4	CDKN1C	1384
chr4	11370760	11370886	127	0.749	0.397	0.352	X:13	7	Promoter (<=1kb)	4	11370451	11370545	95	1	693157	uc021xmf.1	MIR572	310
chrX	152783118	152783206	89	0.656	0.305	0.351	X:18	7	Distal Intergenic	23	152801580	152848387	46808	1	492	uc004fhs.1	ATP2B3	-18374
chrX	47342401	47342589	189	0.629	0.278	0.351	X:24	14	Promoter (<=1kb)	23	47305561	47342610	37050	2	7592	uc011mlm.2	ZNF41	21
chr9	136548601	136549091	491	0.652	0.302	0.35	X:17	9	Intron (uc004cen.3/1757, intron 5 of 8)	9	136528684	136568823	40140	2	1757	uc004cen.3	SARDH	19732
chr11	69518667	69518768	102	0.744	0.394	0.35	X:11	11	Promoter (<=1kb)	11	69513006	69519106	6101	2	9965	uc001opf.3	FGF19	338
chr6	170054860	170054996	137	0.593	0.243	0.35	X:11	5	Intron (uc003qwv.2/253769, intron 4 of 14)	6	169857303	170060912	203610	2	253769	uc003qwv.2	WDR27	5916
chr8	145024999	145025435	437	0.577	0.227	0.35	X:24	7	Promoter (<=1kb)	8	144989321	145025044	35724	2	5339	uc003zaf.1	PLEC	0
chr22	29999807	29999961	155	0.692	0.342	0.35	X:12	12	Promoter (<=1kb)	22	29999545	30094589	95045	1	4771	uc003agj.4	NF2	263
chr15	94613705	94613940	236	0.697	0.348	0.349	X:11	7	Distal Intergenic	15	94774801	94887288	112488	1	55784	uc002btg.4	MCTP2	-160861
chr18	657534	657626	93	0.784	0.436	0.348	X:15	13	Promoter (<=1kb)	18	657604	673499	15896	1	7298	uc010dka.1	TYMS	0
chr20	3766654	3766737	84	0.641	0.293	0.348	X:16	6	Promoter (<=1kb)	20	3764498	3767337	2840	2	1059	uc002wjk.3	CENPB	600
chr10	28791522	28791750	229	0.676	0.33	0.346	X:11	6	Distal Intergenic	10	28808846	28821283	12438	2	220906	uc021pon.1	WAC-AS1	29533
chrX	118109366	118109488	123	0.653	0.307	0.346	X:18	6	Promoter (<=1kb)	23	118108713	118151949	43237	1	79836	uc004eqy.3	LONRF3	654
chrX	153602856	153603071	216	0.587	0.244	0.343	X:40	5	Promoter (<=1kb)	23	153576900	153603006	26107	2	2316	uc004fkk.2	FLNA	0
chr2	130986778	130986847	70	0.55	0.214	0.336	X:12	5	Distal Intergenic	2	130949318	130956034	6717	2	112714	uc002tqv.3	TUBA3E	-30745
chr13	43148214	43148367	154	0.751	0.415	0.336	X:18	15	Promoter (<=1kb)	13	43148291	43182149	33859	1	8600	uc001uyu.2	TNFSF11	0
chrX	153194135	153194472	338	0.588	0.252	0.336	X:10	6	Promoter (2-3kb)	23	153172830	153191714	18885	2	393	uc010nup.2	ARHGAP4	-2422
chrX	117861419	117861552	134	0.684	0.349	0.335	X:15	5	Promoter (<=1kb)	23	117861559	117895477	33919	1	3597	uc004eqr.1	IL13RA1	-7
chr9	126691931	126692091	161	0.636	0.301	0.335	X:21	5	Promoter (<=1kb)	9	126141933	126692417	550485	2	57706	uc004bnz.1	DENND1A	326
chr9	94648617	94648844	228	0.633	0.299	0.334	X:19	10	Intron (uc004ari.1/4920, intron 1 of 12)	9	94325373	94711162	385790	2	4920	uc004ari.1	ROR2	62318
chr1	45805720	45805805	86	0.685	0.352	0.333	X:11	11	Promoter (<=1kb)	1	45794914	45805787	10874	2	4595	uc001cnh.3	MUTYH	0
chrX	136648627	136648817	191	0.627	0.294	0.333	X:10	5	Promoter (<=1kb)	23	136648346	136654259	5914	1	7547	uc004fak.3	ZIC3	282
chr17	79643055	79643204	150	0.569	0.237	0.332	X:11	8	Distal Intergenic	17	79649388	79650624	1237	2	339231	uc021ufd.2	ARL16	7420
chrX	152939128	152939214	87	0.606	0.275	0.331	X:16	5	Promoter (<=1kb)	23	152936565	152939277	2713	2	139728	uc011myv.2	PNCK	63
chrX	137793421	137793821	401	0.532	0.203	0.329	X:25	6	Promoter (<=1kb)	23	137713734	137793827	80094	2	2258	uc004fam.3	FGF13	6
chr8	90996578	90996665	88	0.722	0.395	0.327	X:12	11	Promoter (<=1kb)	8	90945564	90996899	51336	2	4683	uc003yei.1	NBN	234
chrX	48938165	48938354	190	0.654	0.328	0.326	X:11	6	Promoter (<=1kb)	23	48932092	48937756	5665	2	11152	uc004dmn.1	WDR45	-410
chr10	101287363	101287542	180	0.642	0.317	0.325	X:11	6	Intron (uc001kpt.3/uc001kpt.3, intron 1 of 1)	10	101292690	101296280	3591	1	159296	uc009xwj.3	NKX2-3	-5148
chrX	154033935	154034185	251	0.649	0.325	0.324	X:11	7	Promoter (<=1kb)	23	154012945	154033802	20858	2	4354	uc010nvh.2	MPP1	-134
chr2	20870685	20870842	158	0.59	0.266	0.324	X:25	10	Exon (uc002rdz.1/151449, exon 2 of 2)	2	20866424	20871250	4827	1	151449	uc002rdz.1	GDF7	4262
chr3	184056488	184056627	140	0.626	0.304	0.322	X:13	5	Promoter (1-2kb)	3	184055276	184064063	8788	1	131408	uc003foe.3	FAM131A	1213
chr12	6659484	6659995	512	0.576	0.254	0.322	X:18	10	Promoter (<=1kb)	12	6648127	6659633	11507	2	25900	uc001qpb.1	IFFO1	0
chr14	34269925	34270146	222	0.703	0.382	0.321	X:21	12	Exon (uc001wrs.3/64067, exon 12 of 12)	14	34393421	34420032	26612	2	112399	uc001wry.3	EGLN3	149886
chr5	59712283	59712507	225	0.553	0.236	0.317	X:11	6	Intron (uc003jsb.3/5144, intron 1 of 16)	5	59783540	59787092	3553	1	25859	uc003jsf.4	PART1	-71033
chr19	12666425	12666537	113	0.74	0.423	0.317	X:12	5	Distal Intergenic	19	12571998	12662356	90359	2	163051	uc002mtx.4	ZNF709	-4070
chr6	3849659	3849902	244	0.664	0.348	0.316	X:13	7	Promoter (<=1kb)	6	3849632	3851551	1920	1	26240	uc003mvu.3	FAM50B	28
chr6	134496381	134496462	82	0.661	0.345	0.316	X:11	9	Promoter (<=1kb)	6	134490384	134496034	5651	2	6446	uc011ecu.2	SGK1	-348
chr18	657871	657957	87	0.657	0.342	0.315	X:12	10	Promoter (<=1kb)	18	657604	673499	15896	1	7298	uc010dkc.1	TYMS	268
chr6	106534240	106534327	88	0.695	0.38	0.315	X:13	13	Promoter (<=1kb)	6	106534195	106557814	23620	1	639	uc003prd.2	PRDM1	46
chrX	48334967	48335233	267	0.581	0.267	0.314	X:11	6	Promoter (<=1kb)	23	48334549	48344752	10204	1	24140	uc011mlw.1	FTSJ1	419
chr5	2415898	2416096	199	0.546	0.233	0.313	X:15	6	Distal Intergenic	5	2746279	2751769	5491	2	153572	uc003jda.3	IRX2	335673
chrX	14891216	14891423	208	0.569	0.257	0.312	X:21	6	Promoter (<=1kb)	23	14861529	14891184	29656	2	2187	uc004cwh.1	FANCB	-33
chr21	48081349	48081477	129	0.531	0.22	0.311	X:12	7	3' UTR	21	48063198	48081848	18651	1	3275	uc002zjz.1	PRMT2	18152
chr4	962079	962267	189	0.682	0.371	0.311	X:16	5	Exon (uc003gbw.4/1609, exon 4 of 23)	4	952672	967348	14677	2	1609	uc003gbw.4	DGKQ	5081
chr19	7984405	7984832	428	0.643	0.333	0.31	X:15	6	Promoter (<=1kb)	19	7985194	7988136	2943	1	6618	uc002miw.2	SNAPC2	-362
chrX	57936039	57936239	201	0.631	0.321	0.31	X:20	6	Promoter (<=1kb)	23	57931864	57937067	5204	2	7789	uc004dve.3	ZXDA	828
chr7	55412768	55412916	149	0.726	0.417	0.309	X:18	8	Distal Intergenic	7	55433141	55501435	68295	1	55915	uc003tqp.3	LANCL2	-20225
chr13	95364385	95364478	94	0.692	0.383	0.309	X:15	9	Promoter (<=1kb)	13	95361879	95364389	2511	2	11166	uc001vma.3	SOX21	0
chr3	30648555	30648691	137	0.607	0.3	0.307	X:12	6	Promoter (<=1kb)	3	30647994	30735633	87640	1	7048	uc003ceo.3	TGFBR2	562
chrX	152760426	152760693	268	0.684	0.378	0.306	X:13	7	Promoter (<=1kb)	23	152760347	152775004	14658	1	633	uc004fhr.2	BGN	80
chr17	180856	181289	434	0.725	0.419	0.306	X:15	5	Promoter (<=1kb)	17	180996	183279	2284	1	100506388	uc021tmy.1	LOC100506388	0
chrX	38186954	38187075	122	0.587	0.281	0.306	X:10	7	Promoter (<=1kb)	23	38143702	38186788	43087	2	6103	uc004ded.1	RPGR	-167
chr4	46726523	46726654	132	0.587	0.284	0.303	X:13	12	Distal Intergenic	4	46736847	46911252	174406	2	170712	uc003gxf.3	COX7B2	184598
chr2	213403347	213403509	163	0.571	0.268	0.303	X:27	10	Promoter (<=1kb)	2	212240442	213403352	1162911	2	2066	uc002veg.1	ERBB4	0
chr7	97952964	97953150	187	0.659	0.359	0.3	X:11	7	Intron (uc003upj.3/55971, intron 3 of 13)	7	97910979	97922275	11297	1	25798	uc011kip.1	BRI3	41986
chr17	21322649	21323002	354	0.755	0.458	0.297	X:12	9	3' UTR	17	21308448	21323179	14732	1	3768	uc021tss.1	KCNJ12	14202
chrX	130845091	130845367	277	0.758	0.461	0.297	X:12	7	Intron (uc004ewi.3/286467, intron 11 of 12)	23	130836678	130964671	127994	2	286467	uc004ewi.3	FIRRE	119304
chr16	89989670	89989733	64	0.696	0.399	0.297	X:10	6	Promoter (<=1kb)	16	89989687	90000546	10860	1	10381	uc010cja.3	TUBB3	0
chr20	21492735	21493101	367	0.627	0.331	0.296	X:40	29	Promoter (1-2kb)	20	21491660	21494664	3005	2	4821	uc002wsi.3	NKX2-2	1563
chr11	2022165	2022462	298	0.688	0.393	0.295	X:15	12	Distal Intergenic	11	2016406	2019065	2660	2	283120	uc021qbz.1	H19	-3101
chr2	107200791	107200949	159	0.68	0.386	0.294	X:15	7	Distal Intergenic	2	107021136	107084801	63666	2	653489	uc010ywi.1	RGPD3	-115991
chr1	155098697	155098825	129	0.628	0.334	0.294	X:13	5	Promoter (1-2kb)	1	155100349	155107386	7038	1	1942	uc001fhh.3	EFNA1	-1524
chr16	3493642	3493997	356	0.572	0.279	0.293	X:16	8	Promoter (<=1kb)	16	3493668	3536963	43296	1	79903	uc002cvh.4	NAA60	0
chrX	46771924	46772251	328	0.663	0.372	0.291	X:34	6	Promoter (<=1kb)	23	46771868	46920641	148774	1	9767	uc004dgy.3	JADE3	57
chr1	145209663	145209764	102	0.737	0.448	0.289	X:10	9	Promoter (<=1kb)	1	145209111	145295525	86415	1	388677	uc010oyh.1	NOTCH2NL	553
chrX	57618557	57618751	195	0.596	0.307	0.289	X:27	9	Promoter (<=1kb)	23	57618269	57623910	5642	1	158586	uc004dvd.3	ZXDB	289
chrX	130929660	130930098	439	0.636	0.348	0.288	X:26	15	Exon (uc004ewi.3/286467, exon 4 of 13)	23	130836678	130964671	127994	2	286467	uc004ewi.3	FIRRE	34573
chr10	121578078	121578243	166	0.703	0.416	0.287	X:22	7	Promoter (<=1kb)	10	121578769	121588662	9894	1	22876	uc001lep.3	INPP5F	-526
chr1	87670470	87670985	516	0.502	0.216	0.286	X:10	5	Distal Intergenic	1	87597609	87602352	4744	1	339524	uc010oso.2	LINC01140	72862
chrX	48815297	48815523	227	0.586	0.3	0.286	X:18	7	Promoter (<=1kb)	23	48779303	48815648	36346	2	55593	uc011mmp.2	OTUD5	125
chrX	131623481	131623630	150	0.59	0.306	0.284	X:17	5	Promoter (<=1kb)	23	131503343	131623996	120654	2	55796	uc004eww.3	MBNL3	366
chr22	50528219	50528479	261	0.658	0.379	0.279	X:42	18	Promoter (<=1kb)	22	50528435	50600116	71682	1	54456	uc003bjj.3	MOV10L1	0
chr1	245851142	245851300	159	0.665	0.387	0.278	X:10	5	Exon (uc001ibf.1/55083, exon 12 of 15)	1	245809394	245852109	42716	1	55083	uc001ibh.1	KIF26B	41749
chr10	63627559	63627829	271	0.641	0.363	0.278	X:24	7	Distal Intergenic	10	63661013	63810997	149985	1	84159	uc010qil.2	ARID5B	-33184
chr3	128322783	128323505	723	0.543	0.265	0.278	X:14	6	Distal Intergenic	3	128290843	128294929	4087	2	23434	uc003ekq.3	LINC01565	-27855
chr2	91750735	91750931	197	0.672	0.396	0.276	X:38	14	Distal Intergenic	2	91805188	91847975	42788	2	654342	uc002sts.4	LOC654342	97044
chr6	170589441	170590044	604	0.615	0.339	0.276	X:37	19	Downstream (1-2kb)	6	170591294	170599697	8404	2	28514	uc003qxm.3	DLL1	9653
chrX	49028597	49028855	259	0.511	0.236	0.275	X:19	7	Promoter (<=1kb)	23	49028184	49031468	3285	1	5355	uc004dmx.3	PLP2	414
chr1	1444986	1445118	133	0.641	0.367	0.274	X:12	5	Promoter (2-3kb)	1	1447523	1470067	22545	1	55210	uc001afz.2	ATAD3A	-2405
chr6	43966754	43966928	175	0.656	0.382	0.274	X:11	5	Promoter (1-2kb)	6	43968337	43973694	5358	1	221416	uc003own.3	C6orf223	-1409
chr2	207118838	207119324	487	0.635	0.362	0.273	X:17	6	Intron (uc031rqx.1/uc031rqx.1, intron 2 of 5)	2	207139523	207179148	39626	1	57683	uc002vbp.2	ZDBF2	-20199
chrX	139586615	139586833	219	0.668	0.395	0.273	X:21	15	Promoter (<=1kb)	23	139585152	139587225	2074	2	6658	uc004fbd.1	SOX3	392
chr16	84839859	84840297	439	0.527	0.255	0.272	X:17	7	Distal Intergenic	16	84853587	84873626	20040	1	83716	uc002fik.4	CRISPLD2	-13290
chrX	106449727	106449945	219	0.552	0.28	0.272	X:12	7	Promoter (<=1kb)	23	106449862	106487473	37612	1	139212	uc004enc.3	PIH1D3	0
chr6	89943385	89943699	315	0.614	0.342	0.272	X:14	9	Promoter (2-3kb)	6	89887223	89941007	53785	2	2569	uc031spe.1	GABRR1	-2379
chr16	70484963	70485184	222	0.664	0.395	0.269	X:18	8	Distal Intergenic	16	70488498	70501374	12877	1	197258	uc010vmb.1	FUK	-3314
chrX	73071195	73071494	300	0.533	0.264	0.269	X:11	6	Promoter (1-2kb)	23	73040486	73072588	32103	2	7503	uc004ebm.2	XIST	1094
chr3	32944471	32944783	313	0.692	0.424	0.268	X:23	12	Distal Intergenic	3	32993066	32996403	3338	1	1233	uc003cfg.1	CCR4	-48283
chr3	196331446	196331716	271	0.552	0.285	0.267	X:13	8	Distal Intergenic	3	196366656	196388874	22219	1	375387	uc003fwv.3	NRROS	-34940
chr20	48808257	48808341	85	0.667	0.4	0.267	X:16	13	Promoter (1-2kb)	20	48807120	48809227	2108	1	1051	uc002xvi.2	CEBPB	1138
chr21	47979259	47979524	266	0.662	0.397	0.265	X:11	6	Promoter (1-2kb)	21	47981198	47989926	8729	1	23181	uc002zjs.2	DIP2A	-1674
chr21	46767391	46767575	185	0.512	0.248	0.264	X:13	8	Distal Intergenic	21	46825097	46933634	108538	1	80781	uc002zhg.3	COL18A1	-57522
chr22	45832843	45833125	283	0.544	0.28	0.264	X:23	6	Distal Intergenic	22	45809572	45828302	18731	1	26150	uc011aqs.3	RIBC2	23272
chrX	46434472	46434747	276	0.594	0.33	0.264	X:40	10	Promoter (1-2kb)	23	46433192	46457838	24647	1	56548	uc004dgt.3	CHST7	1281
chr1	205449770	205450119	350	0.572	0.311	0.261	X:13	6	Distal Intergenic	1	205473684	205492843	19160	1	5129	uc009xbk.2	CDK18	-23565
chr6	42017723	42018066	344	0.594	0.333	0.261	X:20	8	Promoter (<=1kb)	6	42018251	42025516	7266	1	129685	uc003orr.3	TAF8	-185
chr5	77147074	77147291	218	0.664	0.404	0.26	X:13	5	Distal Intergenic	5	76987074	77072185	85112	2	6902	uc003kfi.1	TBCA	-74890
chr14	99700316	99700890	575	0.667	0.408	0.259	X:12	7	Intron (uc001yga.3/64919, intron 2 of 3)	14	99635625	99737822	102198	2	64919	uc001yga.3	BCL11B	36932
chr20	3732290	3732489	200	0.57	0.311	0.259	X:30	15	Exon (uc002wjd.3/116835, exon 13 of 13)	20	3734146	3748452	14307	2	54976	uc002wjh.2	C20orf27	15963
chr2	121776420	121776605	186	0.592	0.335	0.257	X:15	5	Distal Intergenic	2	121974164	121991770	17607	2	29842	uc010flq.3	TFCP2L1	215165
chr11	331081	331545	465	0.623	0.369	0.254	X:18	10	Distal Intergenic	11	319673	320914	1242	2	10410	uc031pxy.1	IFITM3	-10168
chr19	57351845	57352110	266	0.625	0.371	0.254	X:30	7	Promoter (<=1kb)	19	57285923	57352094	66172	2	23619	uc002qnr.2	ZIM2	0
chr20	20257854	20258031	178	0.643	0.39	0.253	X:18	6	Exon (uc010zse.2/26074, exon 22 of 22)	20	20206175	20341346	135172	1	26074	uc002wrw.3	CFAP61	51680
chrX	119021748	119022092	345	0.56	0.309	0.251	X:23	8	Distal Intergenic	23	119029936	119037620	7685	1	158798	uc004esd.3	AKAP14	-7844
chr20	35558847	35559777	931	0.616	0.365	0.251	X:10	5	Exon (uc002xgh.2/25939, exon 5 of 16)	20	35520227	35580246	60020	2	25939	uc002xgh.2	SAMHD1	20469
chr5	322736	323062	327	0.621	0.371	0.25	X:29	7	Promoter (<=1kb)	5	322702	438405	115704	1	57491	uc010isz.3	AHRR	35
chr1	149399012	149399165	154	0.645	0.397	0.248	X:12	6	Distal Intergenic	1	149370547	149375252	4706	1	100132417	uc009wkz.1	FCGR1CP	28466
chr19	14587544	14587994	451	0.513	0.265	0.248	X:18	5	Promoter (1-2kb)	19	14583278	14586174	2897	2	5731	uc002mys.3	PTGER1	-1371
chr2	242808851	242809395	545	0.522	0.274	0.248	X:26	8	Promoter (2-3kb)	2	242811886	242815482	3597	1	285093	uc010fzu.1	RTP5	-2491
chr3	180587737	180588003	267	0.464	0.217	0.247	X:12	5	Exon (uc011bqi.2/uc011bqi.2, exon 2 of 2)	3	180630234	180700539	70306	1	8087	uc003fkp.3	FXR1	-42231
chr19	447924	448188	265	0.567	0.32	0.247	X:17	8	Intron (uc002loq.4/25759, intron 1 of 12)	19	416583	460996	44414	2	25759	uc002loq.4	SHC2	12808
chr5	1100639	1100831	193	0.664	0.418	0.246	X:16	6	Intron (uc003jbu.3/10723, intron 1 of 23)	5	1050489	1112172	61684	2	10723	uc003jbu.3	SLC12A7	11341
chrX	74966792	74966972	181	0.598	0.352	0.246	X:31	7	Distal Intergenic	23	74960373	74962914	2542	2	286495	uc022bzf.1	TTC3P1	-3879
chr19	48205639	48206269	631	0.596	0.351	0.245	X:34	6	3' UTR	19	48216601	48246391	29791	1	30846	uc002phj.4	EHD2	-10332
chr17	7784773	7785611	839	0.524	0.28	0.244	X:11	5	Promoter (2-3kb)	17	7788123	7816075	27953	1	1107	uc002gjd.2	CHD3	-2512
chr7	72772042	72772508	467	0.523	0.282	0.241	X:17	8	3' UTR	7	72742300	72772641	30342	1	8468	uc003tya.2	FKBP6	29743
chr5	140857206	140857428	223	0.617	0.376	0.241	X:10	6	Promoter (1-2kb)	5	140855569	140892548	36980	1	5098	uc003lkw.2	PCDHGC3	1638
chr14	34269142	34269370	229	0.57	0.329	0.241	X:28	14	Exon (uc001wrs.3/64067, exon 12 of 12)	14	34393421	34420032	26612	2	112399	uc001wry.3	EGLN3	150662
chr9	44119683	44119824	142	0.652	0.412	0.24	X:10	5	Distal Intergenic	9	43905604	43922473	16870	1	728577	uc004adb.3	CNTNAP3B	214080
chr18	77376711	77376870	160	0.635	0.395	0.24	X:17	7	Distal Intergenic	18	77439801	77514510	74710	1	9150	uc002lnh.2	CTDP1	-62931
chr17	80740574	80740671	98	0.565	0.325	0.24	X:11	5	Intron (uc002kfx.1/6904, intron 6 of 24)	17	80709940	80901062	191123	1	6904	uc002kfz.3	TBCD	30635
chr19	45606565	45606864	300	0.547	0.308	0.239	X:17	5	Intron (uc021uvs.1/284352, intron 1 of 12)	19	45596431	45650543	54113	1	284352	uc021uvs.1	PPP1R37	10135
chrX	48398240	48398716	477	0.558	0.319	0.239	X:24	5	Promoter (<=1kb)	23	48398100	48420997	22898	1	4943	uc011mmd.1	TBC1D25	141
chr20	62688656	62688896	241	0.554	0.318	0.236	X:18	5	Promoter (<=1kb)	20	62688439	62703700	15262	1	6919	uc021wgp.1	TCEA2	218
chr19	19648110	19648262	153	0.61	0.374	0.236	X:20	8	Promoter (<=1kb)	19	19649074	19657468	8395	1	148113	uc002nmv.4	CILP2	-812
chrX	119077738	119078096	359	0.497	0.263	0.234	X:10	6	Promoter (<=1kb)	23	119059013	119077735	18723	2	79576	uc004esh.3	NKAP	-4
chr19	54468124	54468648	525	0.651	0.418	0.233	X:16	7	Promoter (1-2kb)	19	54466290	54493469	27180	1	59283	uc002qcs.2	CACNG8	1835
chr7	63642056	63642163	108	0.585	0.356	0.229	X:18	5	Distal Intergenic	7	63667581	63680668	13088	1	730291	uc011kdn.2	ZNF735	-25418
chr2	11020780	11020980	201	0.515	0.289	0.226	X:11	5	Distal Intergenic	2	11052063	11054351	2289	1	3754	uc002rax.3	KCNF1	-31083
chr22	27933477	27933754	278	0.478	0.253	0.225	X:12	6	Distal Intergenic	22	28144265	28187871	43607	2	4330	uc010gvg.4	MN1	254117
chr19	58868424	58868629	206	0.591	0.367	0.224	X:20	7	5' UTR	19	58858172	58864865	6694	2	1	uc002qsd.4	A1BG	-3560
chr9	113801768	113802094	327	0.62	0.396	0.224	X:13	7	Promoter (<=1kb)	9	113636054	113801526	165473	2	1902	uc010mub.3	LPAR1	-243
chr2	11636147	11636429	283	0.461	0.238	0.223	X:12	5	Distal Intergenic	2	11584501	11606303	21803	2	1876	uc010yjl.3	E2F6	-29845
chr16	54620010	54620254	245	0.544	0.323	0.221	X:14	5	Distal Intergenic	16	54317212	54320378	3167	2	79191	uc002eht.1	IRX3	-299633
chr2	233790213	233790673	461	0.512	0.292	0.22	X:14	5	Promoter (2-3kb)	2	233743396	233792861	49466	2	25791	uc010fyg.1	NGEF	2188
chr2	129659395	129659633	239	0.687	0.47	0.217	X:11	5	Distal Intergenic	2	129023054	129076171	53118	2	9394	uc002tpt.4	HS6ST1	-583225
chrX	10066183	10066896	714	0.581	0.365	0.216	X:14	6	5' UTR	23	10047765	10112518	64754	1	55841	uc010ndt.3	WWC3	18419
chrX	11156992	11157532	541	0.611	0.395	0.216	X:48	5	Exon (uc004cum.1/395, exon 13 of 13)	23	11129406	11141204	11799	1	3052	uc004cul.2	HCCS	27587
chr19	36737030	36737203	174	0.625	0.41	0.215	X:17	5	Distal Intergenic	19	36673187	36705986	32800	2	147929	uc002odo.3	ZNF565	-31045
chr3	10183456	10183500	45	0.649	0.434	0.215	X:11	5	Promoter (<=1kb)	3	10183319	10195354	12036	1	7428	uc003bvd.3	VHL	138
chrX	119134608	119134972	365	0.545	0.331	0.214	X:14	6	Distal Intergenic	23	119059013	119077735	18723	2	79576	uc004esh.3	NKAP	-56874
chr22	23793801	23794091	291	0.625	0.412	0.213	X:11	5	Distal Intergenic	22	23732792	23744799	12008	2	150244	uc002zxb.5	ZDHHC8P1	-49003
chrX	68115044	68115633	590	0.616	0.404	0.212	X:20	7	Distal Intergenic	23	68048840	68066029	17190	1	1947	uc004dxe.2	EFNB1	66205
chr8	145939284	145939409	126	0.573	0.363	0.21	X:11	5	Distal Intergenic	8	145754563	145911194	156632	2	80728	uc011llk.1	ARHGAP39	-28091
chr15	101403951	101404201	251	0.487	0.278	0.209	X:10	5	Exon (uc021sxr.1/uc021sxr.1, exon 5 of 5)	15	101420009	101456830	36822	1	220	uc002bwn.4	ALDH1A3	-15808
chr21	45575287	45575750	464	0.587	0.383	0.204	X:22	6	Distal Intergenic	21	45553494	45565605	12112	1	8209	uc002zed.4	C21orf33	21794
chr1	228743818	228744137	320	0.64	0.437	0.203	X:19	6	Distal Intergenic	1	228780394	228788159	7766	1	574029	uc001htd.2	DUSP5P1	-36257
chr17	18673249	18673741	493	0.51	0.307	0.203	X:11	5	Exon (uc002guk.3/10517, exon 11 of 14)	17	18684582	18710026	25445	1	51030	uc002gum.2	TVP23B	-10841
chr5	176075761	176076515	755	0.533	0.33	0.203	X:13	6	Promoter (1-2kb)	5	176074388	176086059	11672	1	26262	uc003mew.3	TSPAN17	1374
chrX	154871108	154871975	868	0.594	0.396	0.198	X:17	9	Distal Intergenic	23	154722196	154842622	120427	2	55217	uc004fnp.4	TMLHE	-28487
chr5	180601392	180601749	358	0.497	0.301	0.196	X:17	5	Distal Intergenic	5	180581943	180582890	948	1	285659	uc011dhj.2	OR2V2	19450
chr11	55640819	55641018	200	0.565	0.37	0.195	X:15	5	Distal Intergenic	11	55650773	55659284	8512	1	84767	uc010rip.2	TRIM51	-9755
chr22	26320025	26320606	582	0.582	0.391	0.191	X:11	5	Intron (uc003abz.1/84700, intron 34 of 43)	22	26351145	26427007	75863	1	84700	uc010gva.1	MYO18B	-30539
chrX	46617056	46617800	745	0.504	0.315	0.189	X:14	6	Promoter (<=1kb)	23	46458686	46618607	159922	2	84679	uc004dgu.2	SLC9A7	807
chr9	37002222	37002529	308	0.534	0.346	0.188	X:13	7	Promoter (<=1kb)	9	36838531	37002773	164243	2	5079	uc011lpt.1	PAX5	244
chr12	131040186	131040580	395	0.546	0.362	0.184	X:13	6	Intron (uc001uim.3/23504, intron 2 of 15)	12	130880681	131002462	121782	2	23504	uc001uil.2	RIMBP2	-37725
chrX	103401724	103402556	833	0.53	0.347	0.183	X:16	5	Promoter (<=1kb)	23	103343898	103401708	57811	2	401612	uc004elu.3	SLC25A53	-17
chr16	68771418	68771570	153	0.606	0.427	0.179	X:15	6	Promoter (<=1kb)	16	68771195	68869444	98250	1	999	uc010vlj.1	CDH1	224
chrX	46434224	46434426	203	0.571	0.393	0.178	X:27	7	Promoter (1-2kb)	23	46433192	46457838	24647	1	56548	uc004dgt.3	CHST7	1033
chrX	115004326	115004605	280	0.552	0.38	0.172	X:17	6	Distal Intergenic	23	114877625	114885179	7555	1	5358	uc011mtl.2	PLS3	126702
chr21	40757693	40757932	240	0.595	0.429	0.166	X:18	5	Promoter (1-2kb)	21	40759692	40769815	10124	1	7485	uc002yxt.4	WRB	-1760
chr1	228763836	228764013	178	0.581	0.426	0.155	X:13	5	Distal Intergenic	1	228780394	228788159	7766	1	574029	uc001htd.2	DUSP5P1	-16381
chr6	167002155	167002978	824	0.454	0.302	0.152	X:14	6	Intron (uc003qvb.1/6196, intron 1 of 20)	6	166822854	167040726	217873	2	6196	uc003qvb.1	RPS6KA2	37748
chr16	5262822	5263769	948	0.568	0.431	0.137	X:21	7	Distal Intergenic	16	5134301	5147789	13489	2	196483	uc002cyp.2	EEF2KMT	-115034
chr1	2618611	2618933	323	0.541	0.427	0.114	X:12	6	Intron (uc021oey.1/100287898, intron 4 of 6)	1	2522081	2564481	42401	2	79258	uc001ajy.2	MMEL1	-54131

## Sheet: hypo DMR
chr	start	end	length	case methy level	control methy level	diff	cg_counts	dmc_counts	annotation	geneChr	geneStart	geneEnd	geneLength	geneStrand	geneId	transcriptId	symbol	distanceToTSS
chr9	139886816	139886995	180	0	0.965	-0.965	X:18	17	Promoter (<=1kb)	9	139886870	139888428	1559	1	286257	uc004cki.3	PAXX	0
chr8	101964897	101965087	191	0.017	0.961	-0.944	X:16	15	Promoter (<=1kb)	8	101930804	101965221	34418	2	7534	uc010mbr.2	YWHAZ	134
chr2	152955316	152955404	89	0	0.923	-0.923	X:12	8	Promoter (<=1kb)	2	152689286	152955235	265950	2	785	uc002txz.3	CACNB4	-82
chr2	61697775	61697907	133	0	0.917	-0.917	X:11	6	Promoter (<=1kb)	2	61414590	61697849	283260	2	9736	uc002sbe.3	USP34	0
chr6	108882246	108882344	99	0	0.892	-0.892	X:11	10	Promoter (<=1kb)	6	108882069	109005971	123903	1	2309	uc003psm.2	FOXO3	178
chr3	47005707	47005810	104	0.078	0.967	-0.889	X:10	5	Intron (uc031rzh.1/151903, intron 1 of 6)	3	46963220	47017991	54772	2	151903	uc031rzh.1	CCDC12	12181
chr19	17434268	17434718	451	0.063	0.884	-0.821	X:36	19	3' UTR	19	17434032	17445638	11607	2	57719	uc002ngf.2	ANO8	10920
chrX	19140807	19140912	106	0.012	0.821	-0.809	X:13	8	Promoter (<=1kb)	23	19007425	19140755	133331	2	10149	uc004czf.3	ADGRG2	-53
chr18	53255363	53255486	124	0.01	0.792	-0.782	X:11	8	Promoter (<=1kb)	18	52889562	53255860	366299	2	6925	uc002lfz.2	TCF4	374
chr1	1580504	1580638	135	0.174	0.931	-0.757	X:12	9	Promoter (<=1kb)	1	1577747	1580625	2879	2	984	uc010nyr.1	CDK11B	0
chr10	135044461	135044685	225	0.044	0.775	-0.731	X:16	11	Promoter (<=1kb)	10	135043778	135045062	1285	1	8433	uc001lmc.3	UTF1	684
chr14	103593387	103593494	108	0.26	0.983	-0.723	X:17	15	Promoter (<=1kb)	14	103593342	103603776	10435	1	7127	uc010txz.1	TNFAIP2	46
chr14	34269751	34269838	88	0.031	0.744	-0.713	X:15	5	Exon (uc001wrs.3/64067, exon 12 of 12)	14	34393421	34420032	26612	2	112399	uc001wry.3	EGLN3	150194
chrX	129066405	129066498	94	0.124	0.821	-0.697	X:13	5	Distal Intergenic	23	129054651	129057039	2389	1	10813	uc004eva.1	UTP14A	11755
chr7	55240687	55240795	109	0.209	0.903	-0.694	X:10	10	Exon (uc010kzg.2/1956, exon 16 of 26)	7	55248979	55259567	10589	1	1956	uc022ado.1	EGFR	-8184
chrX	146993416	146993736	321	0.123	0.799	-0.676	X:52	21	Promoter (<=1kb)	23	146993469	147015206	21738	1	2332	uc011mwz.2	FMR1	0
chr2	114257029	114257589	561	0.013	0.689	-0.676	X:27	22	Promoter (<=1kb)	2	114256661	114258727	2067	1	200350	uc002tjw.4	FOXD4L1	369
chr9	102058789	102059153	365	0.121	0.796	-0.675	X:22	13	Distal Intergenic	9	102117622	102128798	11177	2	100996569	uc004azi.1	NAMA	69645
chr10	134599409	134599530	122	0.02	0.667	-0.647	X:13	11	Promoter (<=1kb)	10	134598320	134599537	1218	2	84504	uc001llr.2	NKX6-2	7
chr1	109940239	109940319	81	0	0.636	-0.636	X:16	16	Promoter (<=1kb)	1	109852188	109940563	88376	2	6272	uc001dxm.2	SORT1	244
chr7	74324567	74324763	197	0.148	0.774	-0.626	X:10	8	Intron (uc003ubm.4/5383, intron 3 of 3)	7	74306894	74336166	29273	1	5383	uc003ubm.4	PMS2P5	17674
chr19	3029073	3029275	203	0.036	0.655	-0.619	X:36	10	Promoter (<=1kb)	19	2997636	3029165	31530	2	7089	uc002lww.3	TLE2	0
chrX	135333138	135333264	127	0.138	0.733	-0.595	X:19	11	Promoter (<=1kb)	23	135295379	135333738	38360	2	79649	uc004ezs.3	MAP7D3	474
chr7	151106667	151106845	179	0.027	0.619	-0.592	X:20	17	Promoter (<=1kb)	7	151078207	151106892	28686	2	349136	uc003wka.2	WDR86	47
chrX	48911193	48911343	151	0.158	0.75	-0.592	X:20	8	Promoter (<=1kb)	23	48910961	48927510	16550	1	90060	uc010nik.4	CCDC120	233
chr19	4061303	4061516	214	0.202	0.792	-0.59	X:15	14	Intron (uc002lzh.3/51341, intron 1 of 2)	19	4045216	4065487	20272	2	51341	uc002lzh.3	ZBTB7A	3971
chr1	144481129	144481329	201	0.127	0.714	-0.587	X:14	6	Exon (uc001ela.4/728875, exon 2 of 2)	1	144480745	144521009	40265	2	728875	uc001ela.4	NA	39680
chr9	42322529	42322720	192	0.126	0.702	-0.576	X:19	15	Distal Intergenic	9	42368303	42411863	43561	1	441425	uc004acd.3	ANKRD20A3	-45583
chr20	30606995	30607053	59	0.014	0.584	-0.57	X:11	8	Exon (uc002wxf.2/140706, exon 5 of 9)	20	30610178	30619984	9807	1	140706	uc002wxg.2	CCM2L	-3125
chr12	113515882	113516022	141	0.097	0.663	-0.566	X:13	6	Exon (uc001tuk.1/1840, exon 2 of 9)	12	113495662	113535833	40172	1	1840	uc001tuk.1	DTX1	20221
chrX	20285105	20285182	78	0.257	0.793	-0.536	X:10	7	Promoter (<=1kb)	23	20168029	20285523	117495	2	6197	uc011mjl.2	RPS6KA3	341
chr2	48010162	48010254	93	0.031	0.567	-0.536	X:16	14	Promoter (<=1kb)	2	48010221	48028471	18251	1	2956	uc002rwc.2	MSH6	0
chrX	11776260	11776565	306	0.08	0.61	-0.53	X:20	5	Promoter (<=1kb)	23	11776278	11786096	9819	1	10943	uc004cuv.1	MSL3	0
chr11	2720650	2720877	228	0.125	0.642	-0.517	X:22	15	Promoter (<=1kb)	11	2629558	2721228	91671	2	10984	uc001lwp.3	KCNQ1OT1	351
chrX	131352052	131352310	259	0.324	0.833	-0.509	X:12	8	Promoter (<=1kb)	23	131337052	131352189	15138	2	57826	uc004ewp.4	RAP2C	0
chr12	52400914	52401134	221	0.011	0.517	-0.506	X:19	12	Promoter (<=1kb)	12	52400729	52409673	8945	1	160622	uc001rzo.2	GRASP	186
chr20	57464307	57464680	374	0.238	0.738	-0.5	X:39	22	Promoter (<=1kb)	20	57464180	57486250	22071	1	2778	uc002xzx.3	GNAS	128
chr17	79428541	79428658	118	0.291	0.789	-0.498	X:15	7	Exon (uc002kaf.2/57597, exon 25 of 27)	17	79418130	79418214	85	2	100422944	uc021ufa.1	MIR3186	-10328
chrX	153665399	153665481	83	0.193	0.679	-0.486	X:12	5	Promoter (<=1kb)	23	153665259	153671814	6556	1	2664	uc004fli.4	GDI1	141
chrX	153285491	153285645	155	0.151	0.636	-0.485	X:21	11	Promoter (<=1kb)	23	153285371	153285440	70	2	100313781	uc022cid.1	MIR718	-52
chr16	629021	629232	212	0.192	0.672	-0.48	X:15	5	Promoter (2-3kb)	16	631761	634136	2376	1	9091	uc002chp.3	PIGQ	-2529
chr17	4805013	4805256	244	0.234	0.706	-0.472	X:22	7	Promoter (1-2kb)	17	4801064	4806369	5306	2	1145	uc002fzk.1	CHRNE	1113
chr19	1852107	1852202	96	0.147	0.613	-0.466	X:13	10	Downstream (<1kb)	19	1826877	1848452	21576	2	57455	uc010dsr.1	REXO1	-3656
chr12	87879685	87879852	168	0.3	0.762	-0.462	X:11	5	Distal Intergenic	12	88176663	88178488	1826	2	400058	uc021rbq.1	MKRN9P	298636
chr21	46890884	46891010	127	0.325	0.782	-0.457	X:13	6	Intron (uc002zhg.3/80781, intron 3 of 41)	21	46875424	46933634	58211	1	80781	uc002zhi.3	COL18A1	15461
chr14	23981341	23981724	384	0.23	0.686	-0.456	X:14	8	Promoter (<=1kb)	14	23982019	24028790	46772	1	79178	uc001wkb.5	THTPA	-295
chr17	77805819	77806085	267	0.226	0.68	-0.454	X:18	5	Downstream (<1kb)	17	77806955	77813213	6259	2	8535	uc002jxe.3	CBX4	7128
chrX	74144325	74144579	255	0.206	0.656	-0.45	X:20	13	Promoter (<=1kb)	23	73952691	74145287	192597	2	340533	uc004eby.3	NEXMIF	708
chrX	48900945	48901147	203	0.188	0.638	-0.45	X:18	7	Promoter (<=1kb)	23	48886242	48900990	14749	2	7030	uc004dmb.3	TFE3	0
chr10	134756761	134756896	136	0.23	0.675	-0.445	X:17	5	Promoter (<=1kb)	10	134750621	134756089	5469	2	54777	uc001llu.3	CFAP46	-673
chr12	1025597	1025773	177	0.172	0.617	-0.445	X:15	12	Exon (uc031qfl.1/5893, exon 8 of 11)	12	1009642	1017200	7559	1	65125	uc009zdn.1	WNK1	15956
chr17	45949829	45949951	123	0.057	0.502	-0.445	X:11	6	Distal Intergenic	17	45922280	45933240	10961	2	80320	uc002imh.1	SP6	-16590
chrX	119602832	119603030	199	0.248	0.691	-0.443	X:11	7	Promoter (<=1kb)	23	119570349	119602847	32499	2	3920	uc011mua.1	LAMP2	0
chr11	2720966	2721111	146	0.073	0.513	-0.44	X:20	6	Promoter (<=1kb)	11	2629558	2721228	91671	2	10984	uc001lwp.3	KCNQ1OT1	117
chrX	134655135	134655318	184	0.182	0.619	-0.437	X:16	5	Promoter (<=1kb)	23	134654555	134716460	61906	1	203522	uc004eyw.4	INTS6L	581
chrX	40011090	40011436	347	0.222	0.657	-0.435	X:28	20	Intron (uc004deo.4/54880, intron 1 of 13)	23	39910499	40036582	126084	2	54880	uc004deo.4	BCOR	25146
chr14	23588056	23588363	308	0.152	0.587	-0.435	X:16	10	Promoter (<=1kb)	14	23586515	23588820	2306	2	1053	uc001wiv.2	CEBPE	457
chrX	117861671	117861920	250	0.146	0.578	-0.432	X:25	5	Promoter (<=1kb)	23	117861559	117928496	66938	1	3597	uc004eqs.3	IL13RA1	113
chrX	54385334	54385521	188	0.13	0.56	-0.43	X:10	9	Promoter (<=1kb)	23	54219256	54384438	165183	2	65267	uc004dtd.2	WNK3	-897
chrX	48693616	48693892	277	0.198	0.627	-0.429	X:31	7	Promoter (<=1kb)	23	48689504	48694036	4533	2	27344	uc004dkz.4	PCSK1N	144
chrX	102470299	102470458	160	0.164	0.59	-0.426	X:13	5	Promoter (<=1kb)	23	102470020	102472128	2109	1	56271	uc004ejw.4	BEX4	280
chr19	7923041	7923281	241	0.309	0.732	-0.423	X:21	12	3' UTR	19	7916320	7924076	7757	1	115704	uc002mio.1	EVI5L	6722
chr19	45228617	45228781	165	0.391	0.814	-0.423	X:12	5	Distal Intergenic	19	45251978	45263301	11324	1	602	uc010xxe.2	BCL3	-23197
chr2	71273409	71273553	145	0.152	0.57	-0.418	X:10	7	Exon (uc021vjd.1/uc021vjd.1, exon 1 of 1)	2	71295408	71305998	10591	1	55577	uc002shp.4	NAGK	-21855
chr1	2082315	2082559	245	0.1	0.517	-0.417	X:17	12	Exon (uc001aiq.3/5590, exon 9 of 18)	1	2076796	2116834	40039	1	5590	uc010nyx.2	PRKCZ	5520
chr12	113515140	113515271	132	0.237	0.652	-0.415	X:15	6	Exon (uc001tuk.1/1840, exon 2 of 9)	12	113495662	113535833	40172	1	1840	uc001tuk.1	DTX1	19479
chr16	28676926	28677383	458	0.286	0.7	-0.414	X:11	5	Intron (uc010vct.2/uc010vct.2, intron 2 of 7)	16	28699879	28747053	47175	1	8663	uc010byi.3	EIF3C	-22496
chrX	11445763	11445885	123	0.284	0.698	-0.414	X:10	5	Promoter (<=1kb)	23	11155663	11445893	290231	2	395	uc004cun.1	ARHGAP6	8
chr12	109548822	109549161	340	0.235	0.648	-0.413	X:23	9	Distal Intergenic	12	109554400	109706030	151631	1	32	uc001tob.3	ACACB	-5239
chr4	190994303	190994555	253	0.248	0.66	-0.412	X:24	5	Promoter (1-2kb)	4	190995583	190996962	1380	1	26583	uc031sif.1	DUX4L8	-1028
chr1	59280342	59280427	86	0.401	0.807	-0.406	X:11	6	Intron (uc001czf.2/100131060, intron 1 of 3)	1	59250823	59365384	114562	1	100131060	uc010oop.1	LINC01135	29520
chrX	131352343	131352492	150	0.218	0.623	-0.405	X:16	10	Promoter (<=1kb)	23	131337052	131352189	15138	2	57826	uc004ewp.4	RAP2C	-155
chrX	139014489	139014816	328	0.222	0.625	-0.403	X:45	16	Distal Intergenic	23	139006307	139006390	84	2	574508	uc022cfe.1	MIR505	-8100
chr19	58861579	58861761	183	0.401	0.802	-0.401	X:21	9	Promoter (1-2kb)	19	58863336	58866549	3214	1	503538	uc002qsg.3	A1BG-AS1	-1575
chrX	152677062	152677192	131	0.276	0.677	-0.401	X:12	5	Distal Intergenic	23	152683781	152687086	3306	1	139735	uc011myo.2	ZFP92	-6589
chrX	152989000	152989323	324	0.201	0.602	-0.401	X:34	16	Promoter (<=1kb)	23	152965947	152989556	23610	2	10134	uc004fid.3	BCAP31	233
chr3	50231172	50231284	113	0.352	0.751	-0.399	X:13	7	Promoter (2-3kb)	3	50229043	50235129	6087	1	2779	uc003cym.2	GNAT1	2130
chr7	94287423	94287960	538	0.235	0.633	-0.398	X:20	6	Promoter (1-2kb)	7	94285682	94299006	13325	1	23089	uc011kie.2	PEG10	1742
chr7	66829785	66829958	174	0.396	0.793	-0.397	X:23	16	Distal Intergenic	7	66767625	66786513	18889	1	64940	uc010laj.3	STAG3L4	62161
chr17	5674784	5674896	113	0.169	0.563	-0.394	X:13	5	Promoter (<=1kb)	17	5675554	5834016	158463	1	339166	uc002gcm.3	LOC339166	-658
chr17	7311623	7311913	291	0.275	0.668	-0.393	X:36	18	Promoter (<=1kb)	17	7311502	7323179	11678	1	57555	uc002ggt.1	NLGN2	122
chr11	397232	397487	256	0.181	0.573	-0.392	X:21	15	Exon (uc021qbk.1/11187, exon 4 of 14)	11	394217	404908	10692	1	11187	uc001lpc.3	PKP3	3016
chr5	1828182	1828266	85	0.198	0.59	-0.392	X:14	7	Distal Intergenic	5	1801496	1816167	14672	1	4726	uc003jcy.3	NDUFS6	26687
chr19	48048670	48048952	283	0.301	0.69	-0.389	X:23	7	Promoter (<=1kb)	19	48023942	48049237	25296	2	84215	uc010elh.4	ZNF541	285
chr22	50738040	50738160	121	0.201	0.589	-0.388	X:17	6	Intron (uc003bkv.4/23654, intron 1 of 36)	22	50713408	50746001	32594	2	23654	uc003bkv.4	PLXNB2	7841
chrX	119384963	119385320	358	0.288	0.673	-0.385	X:22	8	Promoter (<=1kb)	23	119384607	119392251	7645	1	10009	uc010nqm.1	ZBTB33	357
chr10	99178510	99178765	256	0.13	0.514	-0.384	X:11	7	Exon (uc001kng.1/uc001kng.1, exon 4 of 4)	10	99186027	99193198	7172	1	5223	uc001knh.3	PGAM1	-7262
chr15	81410969	81411067	99	0.176	0.554	-0.378	X:12	6	Intron (uc010blp.1/161502, intron 1 of 5)	15	81426644	81441516	14873	1	161502	uc002bgb.3	CFAP161	-15577
chr19	512589	512701	113	0.434	0.812	-0.378	X:11	8	Intron (uc002lou.3/91978, intron 1 of 1)	19	507497	519654	12158	1	91978	uc002lou.3	TPGS1	5093
chr13	97729301	97729808	508	0.099	0.476	-0.377	X:10	8	Distal Intergenic	13	97794090	98046374	252285	1	10150	uc031qmz.1	MBNL2	-64282
chr16	30976037	30976229	193	0.295	0.671	-0.376	X:14	8	Exon (uc002ead.1/9739, exon 7 of 19)	16	30969086	30975644	6559	1	9739	uc002eae.1	SETD1A	6952
chr2	87575953	87576075	123	0.353	0.729	-0.376	X:23	13	Intron (uc002srs.4/64795, intron 3 of 10)	2	87754974	87821030	66057	1	112597	uc002ssk.4	CYTOR	-178899
chrX	140271116	140271297	182	0.2	0.574	-0.374	X:17	13	Promoter (<=1kb)	23	140269931	140271310	1380	2	23641	uc004fbj.3	LDOC1	13
chr6	144329416	144329553	138	0.243	0.615	-0.372	X:16	7	Promoter (<=1kb)	6	144261437	144329541	68105	2	5325	uc003qjx.3	PLAGL1	0
chr20	52492141	52492341	201	0.173	0.544	-0.371	X:13	10	Promoter (<=1kb)	20	52491040	52492248	1209	2	391257	uc010gik.4	SUMO1P1	0
chr14	103604864	103605016	153	0.291	0.661	-0.37	X:15	6	Distal Intergenic	14	103599087	103602611	3525	1	7127	uc010tya.1	TNFAIP2	5778
chr17	38175513	38175766	254	0.267	0.637	-0.37	X:10	6	Promoter (1-2kb)	17	38175350	38176819	1470	2	9862	uc010weq.2	MED24	1053
chr19	54040726	54040949	224	0.225	0.595	-0.37	X:15	10	Promoter (<=1kb)	19	54041333	54083523	42191	1	55422	uc002qca.1	ZNF331	-384
chr5	56111191	56111286	96	0.279	0.649	-0.37	X:14	7	Promoter (<=1kb)	5	56110900	56191978	81079	1	4214	uc003jqw.4	MAP3K1	292
chr2	105275793	105276082	290	0.18	0.548	-0.368	X:23	7	Distal Intergenic	2	105363095	105372213	9119	2	284998	uc002tci.2	LINC01114	96131
chrX	118109149	118109247	99	0.265	0.632	-0.367	X:11	6	Promoter (<=1kb)	23	118108713	118151949	43237	1	79836	uc004eqy.3	LONRF3	437
chr5	98175295	98175367	73	0.281	0.647	-0.366	X:15	11	Distal Intergenic	5	98190908	98209427	18520	2	1105	uc010jbn.3	CHD1	34060
chr11	3921560	3921715	156	0.199	0.565	-0.366	X:10	6	Intron (uc001lyv.2/6786, intron 1 of 11)	11	3877292	3877371	80	1	100616453	uc021qcp.1	MIR4687	44269
chr2	130794616	130795069	454	0.403	0.767	-0.364	X:29	15	Intron (uc002tpz.2/440905, intron 7 of 11)	2	130783576	130789491	5916	2	440905	uc002tpy.1	FAR2P1	-5126
chr7	27127455	27127595	141	0.246	0.61	-0.364	X:10	5	Distal Intergenic	7	27132614	27135625	3012	2	3198	uc003syd.3	HOXA1	8030
chr12	120540481	120540725	245	0.129	0.488	-0.359	X:11	7	Intron (uc001txm.2/11021, intron 3 of 5)	12	120532899	120554643	21745	2	11021	uc001txm.2	RAB35	13918
chrX	134556299	134556514	216	0.386	0.743	-0.357	X:31	12	Promoter (<=1kb)	23	134555868	134560225	4358	1	399668	uc004eyv.4	SMIM10L2A	432
chr2	71644378	71644714	337	0.19	0.546	-0.356	X:19	12	Promoter (<=1kb)	2	71645352	71662191	16840	1	27332	uc002sid.3	ZNF638	-638
chrX	47930724	47930987	264	0.203	0.559	-0.356	X:17	10	Promoter (<=1kb)	23	47917567	47931001	13435	2	57232	uc022bvr.1	ZNF630	14
chrX	117973499	117973836	338	0.286	0.641	-0.355	X:23	9	Exon (uc004eqv.3/uc004eqv.3, exon 1 of 7)	23	117957787	117960931	3145	1	170261	uc004equ.3	ZCCHC12	15713
chr17	5674307	5674592	286	0.162	0.517	-0.355	X:12	6	Promoter (<=1kb)	17	5675554	5834016	158463	1	339166	uc002gcm.3	LOC339166	-962
chr5	42944200	42944411	212	0.231	0.586	-0.355	X:13	7	Distal Intergenic	5	43014831	43018913	4083	2	648987	uc003jnc.3	LOC648987	74502
chr11	62455084	62455369	286	0.322	0.673	-0.351	X:22	9	Promoter (2-3kb)	11	62453874	62457371	3498	2	221091	uc001nun.3	LRRN4CL	2002
chrX	153627775	153628239	465	0.325	0.676	-0.351	X:14	9	Promoter (<=1kb)	23	153628144	153632038	3895	1	6134	uc004fkr.1	RPL10	0
chr11	3812194	3812347	154	0.387	0.738	-0.351	X:10	8	Intron (uc001lyh.3/4928, intron 1 of 32)	11	3818954	3847601	28648	1	27315	uc001lyl.4	PGAP2	-6607
chr8	68262826	68263288	463	0.31	0.66	-0.35	X:13	5	Distal Intergenic	8	68109884	68255912	146029	2	10565	uc003xxo.2	ARFGEF1	-6915
chrX	40158187	40158405	219	0.345	0.695	-0.35	X:13	5	Distal Intergenic	23	39910499	40036582	126084	2	54880	uc004dep.4	BCOR	-121606
chr1	22920053	22920199	147	0.401	0.748	-0.347	X:11	6	Exon (uc001bfx.1/2046, exon 7 of 17)	1	22890004	22930087	40084	1	2046	uc001bfx.1	EPHA8	30050
chr12	9514673	9514839	167	0.377	0.724	-0.347	X:10	7	Distal Intergenic	12	9570307	9572677	2371	2	440081	uc001qvy.1	DDX12P	57838
chrX	131351544	131351773	230	0.284	0.63	-0.346	X:22	7	Promoter (<=1kb)	23	131337052	131352189	15138	2	57826	uc004ewp.4	RAP2C	416
chr2	21266867	21267086	220	0.23	0.576	-0.346	X:15	8	Promoter (<=1kb)	2	21224301	21266945	42645	2	338	uc002red.3	APOB	0
chr12	9217603	9217770	168	0.229	0.573	-0.344	X:11	5	Promoter (<=1kb)	12	9208185	9217666	9482	2	253128	uc009zgh.2	LINC00612	0
chr11	968058	968202	145	0.278	0.62	-0.342	X:10	6	Intron (uc009yco.2/161, intron 2 of 15)	11	972062	982781	10720	1	161	uc001lsu.1	AP2A2	-3860
chrX	118709153	118709353	201	0.246	0.587	-0.341	X:10	5	Promoter (<=1kb)	23	118708499	118718379	9881	1	7319	uc004erm.3	UBE2A	655
chr5	170814744	170814850	107	0.183	0.523	-0.34	X:14	11	Promoter (<=1kb)	5	170814708	170837888	23181	1	4869	uc003mbj.3	NPM1	37
chr16	1139877	1140154	278	0.347	0.686	-0.339	X:14	7	3' UTR	16	1138226	1146244	8019	2	390664	uc010uuw.1	C1QTNF8	6090
chrX	46405083	46405250	168	0.272	0.611	-0.339	X:12	9	Promoter (<=1kb)	23	46404925	46407910	2986	1	401588	uc004dgs.5	ZNF674-AS1	159
chr7	1555864	1555995	132	0.371	0.708	-0.337	X:10	7	Distal Intergenic	7	1537981	1544018	6038	2	26173	uc003skq.2	INTS1	-11847
chr9	70646742	70646942	201	0.259	0.596	-0.337	X:15	6	Exon (uc004agf.2/uc004agf.2, exon 1 of 1)	9	70462296	70500063	37768	2	445571	uc004agd.1	CBWD3	-146680
chrX	132091892	132092246	355	0.246	0.582	-0.336	X:37	17	Promoter (<=1kb)	23	131760038	132092021	331984	2	90161	uc011mvc.1	HS6ST2	0
chr21	45232181	45232381	201	0.285	0.619	-0.334	X:10	5	Promoter (<=1kb)	21	45225639	45232448	6810	2	284837	uc002zdu.2	AATBC	67
chr18	11972528	11972818	291	0.241	0.575	-0.334	X:18	9	Distal Intergenic	18	11981427	12018284	36858	1	3613	uc010dlb.2	IMPA2	-8609
chr7	6179009	6179433	425	0.221	0.554	-0.333	X:10	7	5' UTR	7	6156426	6194826	38401	1	84132	uc011jwr.1	USP42	22584
chr16	88592188	88592363	176	0.2	0.533	-0.333	X:11	5	Intron (uc002fkv.3/161882, intron 4 of 9)	16	88636789	88677792	41004	1	124245	uc021tmm.1	ZC3H18	-44426
chr5	140580954	140581195	242	0.185	0.517	-0.332	X:28	10	Promoter (1-2kb)	5	140579348	140582618	3271	1	56125	uc003liy.3	PCDHB11	1607
chrX	54069169	54069423	255	0.249	0.58	-0.331	X:17	7	Promoter (<=1kb)	23	53969048	54069627	100580	2	23133	uc004dsy.3	PHF8	204
chr14	36294681	36294938	258	0.237	0.566	-0.329	X:10	5	Promoter (<=1kb)	14	36295597	36333159	37563	1	84312	uc010tpx.1	BRMS1L	-659
chrX	108976096	108976318	223	0.314	0.639	-0.325	X:11	6	Promoter (<=1kb)	23	108884564	108976621	92058	2	2182	uc004eoi.2	ACSL4	303
chrX	152992300	152992883	584	0.258	0.583	-0.325	X:18	8	Promoter (1-2kb)	23	152990323	153010216	19894	1	215	uc004fif.2	ABCD1	1978
chr5	140573713	140573998	286	0.27	0.593	-0.323	X:33	14	Promoter (1-2kb)	5	140571952	140575213	3262	1	56126	uc003lix.3	PCDHB10	1762
chr9	100850231	100850449	219	0.359	0.681	-0.322	X:27	17	Exon (uc004ayd.2/9830, exon 6 of 7)	9	100846637	100854843	8207	2	9830	uc011luz.1	TRIM14	4394
chr11	3172703	3173042	340	0.385	0.705	-0.32	X:13	7	Intron (uc001lxk.2/114879, intron 1 of 21)	11	3108346	3186582	78237	2	114879	uc001lxk.2	OSBPL5	13540
chrX	125214749	125214850	102	0.428	0.745	-0.317	X:11	6	Distal Intergenic	23	125297482	125300080	2599	2	340578	uc004euk.2	DCAF12L2	85230
chr15	40366117	40366274	158	0.218	0.534	-0.316	X:10	7	Distal Intergenic	15	40380091	40398292	18202	2	90427	uc001zkt.4	BMF	32018
chr2	91777357	91777505	149	0.289	0.603	-0.314	X:11	7	Distal Intergenic	2	91805188	91847975	42788	2	654342	uc002sts.4	LOC654342	70470
chr20	62111389	62111516	128	0.319	0.633	-0.314	X:13	5	Distal Intergenic	20	62065032	62103993	38962	2	3785	uc002yfc.1	KCNQ2	-7397
chr10	32319114	32319337	224	0.385	0.699	-0.314	X:10	7	Intron (uc001iwe.4/3799, intron 14 of 25)	10	32297938	32345371	47434	2	3799	uc001iwe.4	KIF5B	26034
chr17	41281615	41281963	349	0.256	0.57	-0.314	X:13	10	Intron (uc002idf.3/10230, intron 1 of 3)	17	41277600	41305688	28089	1	10230	uc002idh.3	NBR2	4016
chr19	39154696	39155060	365	0.279	0.592	-0.313	X:11	9	Intron (uc010egc.2/81, intron 1 of 11)	19	39138267	39221171	82905	1	81	uc021uug.1	ACTN4	16430
chr18	77552403	77552656	254	0.29	0.602	-0.312	X:19	9	Distal Intergenic	18	77623668	77659816	36149	1	26251	uc010xfl.2	KCNG2	-71012
chr19	51628039	51628321	283	0.23	0.541	-0.311	X:12	5	Promoter (<=1kb)	19	51628137	51633567	5431	1	27180	uc002pvu.3	SIGLEC9	0
chr19	2303337	2303682	346	0.278	0.588	-0.31	X:17	7	Intron (uc010dsw.1/56928, intron 1 of 7)	19	2289774	2308156	18383	2	645191	uc010dsx.1	LINGO3	4474
chr10	129536917	129537119	203	0.364	0.673	-0.309	X:22	6	Promoter (1-2kb)	10	129535538	129539450	3913	1	399823	uc009yas.2	FOXI2	1380
chr1	25473204	25473402	199	0.238	0.546	-0.308	X:10	5	Distal Intergenic	1	25548767	25559013	10247	2	25949	uc001bjt.1	SYF2	85611
chr17	80403059	80403421	363	0.2	0.508	-0.308	X:16	8	Promoter (<=1kb)	17	80400463	80403062	2600	2	79415	uc002kex.3	C17orf62	0
chrX	153606503	153607014	512	0.298	0.606	-0.308	X:51	11	Promoter (<=1kb)	23	153607597	153609883	2287	1	2010	uc004fkl.3	EMD	-583
chr19	3980727	3980945	219	0.277	0.584	-0.307	X:13	5	Promoter (1-2kb)	19	3982505	3982570	66	2	26812	uc002lzf.1	SNORD37	1625
chr12	108634179	108634398	220	0.35	0.656	-0.306	X:16	6	Exon (uc001tms.3/9671, exon 8 of 9)	12	108618516	108644313	25798	1	9671	uc001tmu.3	WSCD2	15664
chr1	25057122	25057416	295	0.289	0.594	-0.305	X:13	8	Distal Intergenic	1	25071760	25170815	99056	1	25932	uc001bjo.2	CLIC4	-14344
chr11	2721470	2721637	168	0.319	0.623	-0.304	X:19	8	Promoter (<=1kb)	11	2629558	2721228	91671	2	10984	uc001lwp.3	KCNQ1OT1	-243
chr5	180085825	180085966	142	0.385	0.688	-0.303	X:13	7	Distal Intergenic	5	180056696	180076624	19929	2	2324	uc011dha.1	FLT4	-9202
chrX	24043063	24043291	229	0.262	0.565	-0.303	X:30	10	Promoter (2-3kb)	23	24001833	24045303	43471	2	80311	uc004dba.4	KLHL15	2012
chr12	11700446	11700609	164	0.255	0.556	-0.301	X:10	6	Promoter (<=1kb)	12	11700964	11717335	16372	1	338817	uc001qzy.3	LINC01252	-355
chr19	831456	832060	605	0.25	0.55	-0.3	X:25	7	3' UTR	19	827831	832017	4187	1	566	uc002lpz.1	AZU1	3626
chr20	62243612	62243861	250	0.317	0.617	-0.3	X:11	7	Intron (uc002yfp.1/26205, intron 1 of 8)	20	62218955	62236256	17302	2	26205	uc002yfo.1	GMEB2	-7357
chr11	2762825	2763296	472	0.188	0.487	-0.299	X:14	5	Intron (uc001lwn.3/3784, intron 11 of 15)	11	2629558	2721228	91671	2	10984	uc001lwp.3	KCNQ1OT1	-41598
chr7	151145194	151145334	141	0.278	0.577	-0.299	X:13	8	Distal Intergenic	7	151127056	151137899	10844	2	155051	uc003wkg.3	CRYGN	-7296
chr9	111543439	111543885	447	0.224	0.522	-0.298	X:11	6	Distal Intergenic	9	111616869	111618275	1407	2	10880	uc004bdi.3	ACTL7B	74390
chr15	21995969	21996293	325	0.297	0.595	-0.298	X:23	8	Distal Intergenic	15	22014420	22016878	2459	2	646243	uc010tzk.1	CXADRP2	20585
chr18	76266212	76266386	175	0.327	0.625	-0.298	X:16	5	Distal Intergenic	18	76740275	76758969	18695	1	27164	uc002lmt.3	SALL3	-473889
chr1	161575944	161576193	250	0.273	0.571	-0.298	X:23	7	Promoter (<=1kb)	1	161575849	161578341	2493	1	3311	uc010pkp.1	HSPA7	96
chr21	46726990	46727134	145	0.315	0.612	-0.297	X:11	7	Distal Intergenic	21	46707981	46717269	9289	1	642852	uc031rvz.1	LOC642852	19010
chr12	124830396	124830717	322	0.188	0.484	-0.296	X:11	5	Intron (uc010tbb.2/9612, intron 33 of 48)	12	124808957	124824750	15794	2	9612	uc010tax.2	NCOR2	-5647
chrX	48554951	48555118	168	0.267	0.563	-0.296	X:27	13	Promoter (<=1kb)	23	48555131	48567406	12276	1	6839	uc004dkn.3	SUV39H1	-13
chr19	814960	815165	206	0.357	0.652	-0.295	X:12	6	Promoter (1-2kb)	19	813584	813653	70	1	100422854	uc021uma.1	MIR3187	1377
chr18	32722592	32722985	394	0.287	0.582	-0.295	X:11	5	3' UTR	18	32820994	32824064	3071	1	84307	uc002kyi.3	ZNF397	-98009
chrX	106692965	106693144	180	0.34	0.635	-0.295	X:23	6	Distal Intergenic	23	106871654	106894256	22603	1	5631	uc004ene.4	PRPS1	-178510
chr19	5260874	5261515	642	0.307	0.601	-0.294	X:14	5	Intron (uc002mbu.1/5802, intron 5 of 30)	19	5205519	5286245	80727	2	5802	uc010xin.2	PTPRS	24730
chr22	23604954	23605131	178	0.225	0.518	-0.293	X:17	6	Promoter (<=1kb)	22	23604954	23607186	2233	1	26226	uc010gty.4	FBXW4P1	1
chr17	37969946	37970250	305	0.289	0.582	-0.293	X:11	7	Intron (uc002hsu.4/22806, intron 3 of 7)	17	37913968	37934478	20511	2	22806	uc010wel.3	IKZF3	-35469
chr17	47312718	47313289	572	0.227	0.519	-0.292	X:12	7	Distal Intergenic	17	47300732	47308128	7397	2	162466	uc010wlv.1	PHOSPHO1	-4591
chr5	75860515	75861083	569	0.266	0.558	-0.292	X:11	5	Intron (uc003kek.3/10788, intron 3 of 35)	5	75904920	75967808	62889	1	10788	uc010izv.2	IQGAP2	-43837
chr17	75315869	75316403	535	0.34	0.631	-0.291	X:27	11	Promoter (<=1kb)	17	75315597	75496678	181082	1	10801	uc002jtu.4	2018-09-09	273
chr9	42253678	42253842	165	0.335	0.626	-0.291	X:14	7	Distal Intergenic	9	42368303	42411863	43561	1	441425	uc004acd.3	ANKRD20A3	-114461
chr19	1155031	1155677	647	0.284	0.573	-0.289	X:30	12	Intron (uc002lrk.4/22904, intron 1 of 31)	19	1107633	1174282	66650	2	22904	uc002lrk.4	SBNO2	18605
chr19	33754308	33754650	343	0.293	0.582	-0.289	X:16	8	Distal Intergenic	19	33702445	33716756	14312	2	56301	uc010xrq.2	SLC7A10	-37553
chr7	6476506	6476780	275	0.453	0.741	-0.288	X:10	7	Promoter (1-2kb)	7	6448747	6474598	25852	2	221955	uc011jwt.2	DAGLB	-1909
chr16	27239395	27239730	336	0.201	0.488	-0.287	X:11	5	Intron (uc002doi.1/197370, intron 5 of 7)	16	27225933	27233089	7157	1	79831	uc010bxx.2	KDM8	13463
chrX	136509448	136509693	246	0.34	0.627	-0.287	X:17	9	Distal Intergenic	23	136648346	136654259	5914	1	7547	uc004fak.3	ZIC3	-138653
chr7	6423183	6423646	464	0.219	0.504	-0.285	X:11	5	Intron (uc003spw.3/5879, intron 1 of 6)	7	6414126	6443598	29473	1	5879	uc021zzg.1	RAC1	9058
chr1	37947258	37947399	142	0.407	0.692	-0.285	X:14	10	Promoter (1-2kb)	1	37945751	37949976	4226	1	80149	uc001cbc.1	ZC3H12A	1508
chr14	106329771	106330271	501	0.289	0.574	-0.285	X:15	8	Exon (uc031qqx.1/uc031qqx.1, exon 4952 of 5065)	14	106355980	106388530	32551	1	9834	uc001ysq.3	FAM30A	-25709
chrX	27881955	27882056	102	0.327	0.611	-0.284	X:10	6	Distal Intergenic	23	27826107	27841131	15025	1	139422	uc004dbw.3	MAGEB10	55849
chr16	867585	867729	145	0.331	0.614	-0.283	X:16	6	Distal Intergenic	16	855443	863861	8419	1	388199	uc010uut.2	PRR25	12143
chr6	170338274	170338460	187	0.292	0.575	-0.283	X:19	8	Distal Intergenic	6	170188886	170198921	10036	2	401288	uc003qxj.1	LINC00242	-139354
chr15	69754568	69754727	160	0.367	0.649	-0.282	X:10	5	Promoter (<=1kb)	15	69755446	69857866	102421	1	145837	uc002asf.1	DRAIC	-719
chrX	152908183	152908322	140	0.385	0.667	-0.282	X:17	5	Promoter (<=1kb)	23	152907897	152916781	8885	1	1852	uc004fhx.4	DUSP9	287
chr17	76642010	76642262	253	0.189	0.471	-0.282	X:11	6	Distal Intergenic	17	76670130	76688575	18446	2	9267	uc010wtv.2	CYTH1	46313
chr7	104585130	104585482	353	0.359	0.64	-0.281	X:10	6	Intron (uc003vci.3/uc003vci.3, intron 1 of 1)	7	104535075	104567092	32018	2	723809	uc003vch.1	LHFPL3-AS2	-18039
chrX	136134782	136135009	228	0.344	0.625	-0.281	X:12	5	Distal Intergenic	23	136112307	136113833	1527	2	83550	uc011mwh.2	GPR101	-20950
chrX	64627152	64627394	243	0.289	0.569	-0.28	X:30	9	Distal Intergenic	23	64708615	64727767	19153	1	340554	uc010nko.3	ZC3H12B	-81221
chr5	66462196	66462468	273	0.223	0.502	-0.279	X:15	6	5' UTR	5	66478104	66492617	14514	2	4064	uc003juy.2	CD180	30149
chr1	230139793	230140640	848	0.331	0.61	-0.279	X:16	5	Distal Intergenic	1	230193536	230417875	224340	1	2590	uc010pvy.1	GALNT2	-52896
chr10	2543574	2543829	256	0.415	0.692	-0.277	X:28	10	Distal Intergenic	10	2342513	2357268	14756	2	399708	uc021pmj.1	LINC00701	-186307
chr1	236209578	236209866	289	0.245	0.52	-0.275	X:11	6	Intron (uc001hxo.3/4811, intron 2 of 19)	1	236139132	236228481	89350	2	4811	uc001hxo.3	NID1	18615
chr10	135436115	135436239	125	0.272	0.546	-0.274	X:10	6	Downstream (2-3kb)	10	135438603	135440299	1697	2	441581	uc010qvg.2	FRG2B	4060
chr17	43511197	43511355	159	0.268	0.542	-0.274	X:12	5	Promoter (<=1kb)	17	43506718	43511112	4395	2	201176	uc010dal.3	ARHGAP27	-86
chr12	51236751	51237076	326	0.262	0.535	-0.273	X:19	6	Promoter (<=1kb)	12	51236701	51281663	44963	1	283471	uc001rwy.3	TMPRSS12	51
chr15	90547692	90548204	513	0.268	0.541	-0.273	X:11	6	Promoter (2-3kb)	15	90544752	90625432	80681	1	374655	uc002bov.2	ZNF710	2941
chr8	86847895	86848695	801	0.256	0.529	-0.273	X:12	8	Distal Intergenic	8	86775050	86840171	65122	2	254958	uc022axi.1	REXO1L1P	-7725
chr19	6250919	6251492	574	0.214	0.483	-0.269	X:18	11	Intron (uc002mek.3/4298, intron 3 of 11)	19	6210392	6279959	69568	2	4298	uc002mek.3	MLLT1	28467
chrX	150345994	150346115	122	0.257	0.524	-0.267	X:17	7	Promoter (<=1kb)	23	150345056	150349937	4882	1	9248	uc010ntg.2	GPR50	939
chrX	125686506	125686778	273	0.316	0.583	-0.267	X:40	9	Promoter (<=1kb)	23	125683366	125686842	3477	2	139170	uc004eul.3	DCAF12L1	64
chr15	91457629	91458000	372	0.353	0.619	-0.266	X:12	6	Promoter (2-3kb)	15	91455273	91463624	8352	1	4122	uc010uqn.1	MAN2A2	2357
chr2	1771323	1771633	311	0.385	0.651	-0.266	X:15	7	Distal Intergenic	2	1668730	1748291	79562	2	7837	uc002qxc.1	PXDN	-23033
chr13	21258697	21259005	309	0.327	0.593	-0.266	X:12	5	Intron (uc001unh.3/8100, intron 26 of 27)	13	21277482	21297237	19756	1	53342	uc001unm.3	IL17D	-18477
chr11	1769382	1769627	246	0.175	0.44	-0.265	X:16	7	Promoter (2-3kb)	11	1753640	1771824	18185	2	402778	uc021qbs.2	IFITM10	2197
chrX	41783051	41783257	207	0.295	0.558	-0.263	X:28	7	Promoter (<=1kb)	23	41374189	41782287	408099	2	8573	uc004dfn.4	CASK	-765
chr17	62408479	62409585	1107	0.29	0.551	-0.261	X:14	8	Promoter (1-2kb)	17	62396777	62407083	10307	2	5175	uc002jef.2	PECAM1	-1397
chr2	24397845	24398053	209	0.354	0.615	-0.261	X:29	5	Promoter (<=1kb)	2	24397972	24414567	16596	1	653140	uc002rfc.3	FAM228A	0
chr3	12500180	12500828	649	0.268	0.529	-0.261	X:15	6	Distal Intergenic	3	12525931	12574820	48890	1	80746	uc003bwz.3	TSEN2	-25103
chr3	45601531	45602082	552	0.205	0.466	-0.261	X:12	6	Distal Intergenic	3	45636323	45722755	86433	1	8994	uc003coq.3	LIMD1	-34241
chr1	212002794	212003051	258	0.284	0.544	-0.26	X:12	9	Promoter (<=1kb)	1	211916799	212003577	86779	2	9926	uc001hiu.3	LPGAT1	526
chr10	8096763	8096979	217	0.41	0.669	-0.259	X:10	9	Promoter (<=1kb)	10	8096667	8117164	20498	1	2625	uc001ika.3	GATA3	97
chrX	148622791	148623024	234	0.293	0.552	-0.259	X:20	5	Promoter (<=1kb)	23	148622519	148629312	6794	1	91966	uc011mxm.2	CXorf40A	273
chr16	87736693	87736833	141	0.25	0.507	-0.257	X:10	6	3' UTR	16	87736729	87743273	6545	2	54758	uc002fkh.1	KLHDC4	6440
chr2	135187616	135188770	1155	0.283	0.539	-0.256	X:11	6	Intron (uc002ttw.4/4249, intron 14 of 15)	2	135011830	135212192	200363	1	4249	uc002ttw.4	MGAT5	175787
chr10	73472968	73473847	880	0.23	0.485	-0.255	X:12	5	Promoter (<=1kb)	10	73472361	73501793	29433	1	64072	uc001jsc.1	CDH23	608
chr17	79325132	79325233	102	0.433	0.688	-0.255	X:10	5	Distal Intergenic	17	79285072	79304474	19403	2	284186	uc002kad.2	TMEM105	-20659
chrX	53710864	53711369	506	0.317	0.572	-0.255	X:48	19	Promoter (2-3kb)	23	53559057	53713697	154641	2	10075	uc004dsp.4	HUWE1	2328
chrX	69675013	69675292	280	0.272	0.526	-0.254	X:24	6	Promoter (<=1kb)	23	69674946	69725339	50394	1	1741	uc011mpn.2	DLG3	68
chr12	121038767	121039314	548	0.287	0.54	-0.253	X:11	5	Distal Intergenic	12	121016848	121019201	2354	2	51367	uc001tyt.3	POP5	-19567
chrX	150067822	150068204	383	0.332	0.585	-0.253	X:25	9	Promoter (<=1kb)	23	149934809	150067289	132481	2	83692	uc011myb.2	CD99L2	-534
chrX	102001473	102001640	168	0.252	0.504	-0.252	X:11	6	Promoter (<=1kb)	23	102000907	102007369	6463	1	80823	uc011mrv.2	BHLHB9	567
chr13	24133076	24133568	493	0.234	0.485	-0.251	X:12	8	Distal Intergenic	13	24144509	24250244	105736	1	55504	uc001uot.3	TNFRSF19	-10941
chrX	122318928	122319101	174	0.353	0.604	-0.251	X:10	5	Promoter (<=1kb)	23	122318765	122551942	233178	1	2892	uc011muf.1	GRIA3	164
chr10	43927824	43928352	529	0.316	0.567	-0.251	X:17	6	Distal Intergenic	10	43932574	43978007	45434	1	642819	uc010qfb.1	ZNF487	-4222
chr16	1533288	1533733	446	0.359	0.608	-0.249	X:14	7	Downstream (2-3kb)	16	1535940	1538468	2529	2	390667	uc010uvf.2	PTX4	4735
chr2	114591729	114592206	478	0.208	0.456	-0.248	X:11	6	Distal Intergenic	2	114647511	114719129	71619	1	10096	uc002tkx.2	ACTR3	-55305
chr16	89461561	89461873	313	0.29	0.537	-0.247	X:12	6	Intron (uc002fmx.2/29123, intron 2 of 12)	16	89353070	89484776	131707	2	29123	uc002fnd.3	ANKRD11	22903
chr20	4825429	4826138	710	0.281	0.528	-0.247	X:10	7	Distal Intergenic	20	4760669	4804291	43623	2	9770	uc002wlf.3	RASSF2	-21139
chr13	19174286	19174553	268	0.35	0.596	-0.246	X:19	6	Distal Intergenic	13	19312240	19314239	2000	2	100874164	uc031qko.1	LINC00417	139686
chr15	23931680	23931868	189	0.353	0.598	-0.245	X:15	5	Promoter (<=1kb)	15	23930554	23932450	1897	2	4692	uc001ywk.3	NDN	582
chr16	8738111	8738498	388	0.256	0.501	-0.245	X:12	5	Exon (uc002cyz.3/79091, exon 10 of 11)	16	8715527	8740079	24553	1	79091	uc021tcq.1	METTL22	22585
chr8	140988376	140988993	618	0.274	0.518	-0.244	X:15	9	Intron (uc003yvj.2/83696, intron 19 of 22)	8	140630249	140715299	85051	2	51305	uc003yvg.1	KCNK9	-273078
chrX	153744213	153744697	485	0.359	0.602	-0.243	X:50	6	Promoter (<=1kb)	23	153733327	153744566	11240	2	60343	uc004fls.2	FAM3A	0
chrX	54521767	54521838	72	0.303	0.545	-0.242	X:13	5	Promoter (<=1kb)	23	54471887	54522599	50713	2	2245	uc004dtg.3	FGD1	761
chrX	39963274	39963636	363	0.268	0.51	-0.242	X:14	5	Intron (uc004deo.4/54880, intron 1 of 13)	23	39931176	39956719	25544	2	54880	uc004deq.4	BCOR	-6556
chr16	85539649	85539988	340	0.312	0.553	-0.241	X:10	5	Distal Intergenic	16	85645029	85709812	64784	1	23199	uc002fiw.3	GSE1	-105041
chr10	60345309	60346323	1015	0.376	0.617	-0.241	X:12	5	Intron (uc001jki.1/80114, intron 1 of 20)	10	60272904	60588845	315942	1	80114	uc001jki.1	BICC1	72406
chr20	57426369	57426789	421	0.333	0.574	-0.241	X:22	8	Promoter (<=1kb)	20	57393973	57425958	31986	2	149775	uc002xzs.2	GNAS-AS1	-412
chr19	856508	856827	320	0.293	0.533	-0.24	X:17	5	Promoter (2-3kb)	19	859665	863610	3946	1	1675	uc002lqc.3	CFD	-2838
chr19	33758817	33759189	373	0.276	0.516	-0.24	X:11	5	Distal Intergenic	19	33790840	33793430	2591	2	1050	uc002nun.3	CEBPA	34241
chr16	31499992	31500184	193	0.334	0.574	-0.24	X:19	6	Exon (uc002ecf.4/6524, exon 10 of 14)	16	31500796	31505059	4264	2	64755	uc002ech.3	C16orf58	4875
chrX	66763962	66764160	199	0.288	0.527	-0.239	X:16	5	Promoter (<=1kb)	23	66763874	66950461	186588	1	367	uc022byk.1	AR	89
chr1	203311314	203311596	283	0.405	0.644	-0.239	X:17	7	3' UTR	1	203309752	203320289	10538	2	2331	uc001gzr.3	FMOD	8693
chr15	52392683	52393209	527	0.363	0.602	-0.239	X:13	6	Distal Intergenic	15	52401822	52404972	3151	2	10017	uc002abq.3	BCL2L10	11763
chr19	405033	405574	542	0.26	0.499	-0.239	X:16	6	3' UTR	19	405443	409170	3728	2	126567	uc002loo.3	C2CD4C	3596
chrX	139590833	139591085	253	0.433	0.671	-0.238	X:12	5	Distal Intergenic	23	139585152	139587225	2074	2	6658	uc004fbd.1	SOX3	-3609
chr18	74735195	74735510	316	0.332	0.57	-0.238	X:12	5	Intron (uc010xfd.2/4155, intron 3 of 8)	18	74690791	74729224	38434	2	4155	uc010xfe.1	MBP	-5972
chr20	39538198	39538403	206	0.307	0.544	-0.237	X:11	5	Distal Intergenic	20	39657462	39659162	1701	1	7150	uc010ggd.1	TOP1	-119059
chr4	84119113	84119957	845	0.263	0.5	-0.237	X:15	5	Distal Intergenic	4	84184977	84200267	15291	2	27235	uc003hof.3	COQ2	80310
chr14	53201408	53201562	155	0.35	0.586	-0.236	X:11	5	Intron (uc001xaa.3/6815, intron 1 of 10)	14	53196883	53241705	44823	1	6815	uc010tqy.2	STYX	4526
chr6	10720700	10721211	512	0.373	0.609	-0.236	X:31	5	Promoter (1-2kb)	6	10723148	10729556	6409	1	51522	uc010joq.2	TMEM14C	-1937
chr19	24263574	24264092	519	0.288	0.523	-0.235	X:12	6	Intron (uc010xrk.2/9534, intron 2 of 2)	19	24269976	24290151	20176	1	9534	uc002nrt.2	ZNF254	-5884
chr1	113397158	113397324	167	0.381	0.616	-0.235	X:14	5	Intron (uc021orw.1/uc021orw.1, intron 1 of 1)	1	113465972	113467295	1324	1	246182	uc001eda.1	AKR7A2P1	-68648
chr8	145654659	145655036	378	0.365	0.6	-0.235	X:21	6	Promoter (<=1kb)	8	145649000	145653927	4928	2	51160	uc003zct.1	VPS28	-733
chr2	9036285	9037039	755	0.21	0.444	-0.234	X:14	5	Intron (uc002qzg.1/129642, intron 4 of 12)	2	8874785	8977755	102971	2	57498	uc010yiw.1	KIDINS220	-58531
chr9	139812189	139812510	322	0.269	0.503	-0.234	X:18	6	Intron (uc010nbu.3/7186, intron 8 of 11)	9	139834885	139837147	2263	2	54461	uc010nbx.3	FBXW5	24637
chr17	79801700	79801861	162	0.329	0.563	-0.234	X:14	6	3' UTR	17	79801034	79805223	4190	2	5034	uc002kbl.1	P4HB	3362
chr5	140615836	140615974	139	0.279	0.512	-0.233	X:14	5	Promoter (1-2kb)	5	140613938	140617101	3164	1	54660	uc003ljc.1	PCDHB18P	1899
chr8	134250729	134251022	294	0.388	0.621	-0.233	X:12	5	3' UTR	8	134249414	134256746	7333	2	10397	uc003yue.2	NDRG1	5724
chr11	396593	396984	392	0.399	0.631	-0.232	X:22	10	Promoter (2-3kb)	11	394217	404908	10692	1	11187	uc001lpc.3	PKP3	2377
chr22	42077940	42078842	903	0.336	0.568	-0.232	X:52	16	5' UTR	22	42069937	42084913	14977	2	4809	uc003bat.4	SNU13	6071
chrX	102585123	102585402	280	0.339	0.571	-0.232	X:11	5	Promoter (<=1kb)	23	102585114	102587251	2138	1	56849	uc004ekc.2	TCEAL7	10
chr10	8825291	8826169	879	0.425	0.656	-0.231	X:11	6	Distal Intergenic	10	8096667	8117164	20498	1	2625	uc001ika.3	GATA3	728625
chr19	49398515	49398934	420	0.443	0.674	-0.231	X:23	7	Exon (uc002pkz.2/7288, exon 5 of 13)	19	49384222	49401996	17775	2	7288	uc002pkz.2	TULP2	3062
chr6	110092495	110093785	1291	0.287	0.518	-0.231	X:16	5	Intron (uc003ptt.2/9896, intron 15 of 22)	6	110012424	110146634	134211	1	9896	uc011eau.1	FIG4	80072
chr3	195513339	195513591	253	0.263	0.493	-0.23	X:10	5	Exon (uc021xjp.1/4585, exon 2 of 25)	3	195473638	195506343	32706	2	4585	uc021xjo.1	MUC4	-6997
chrX	149532246	149532587	342	0.312	0.541	-0.229	X:32	9	Promoter (<=1kb)	23	149531551	149682448	150898	1	10046	uc011mxu.2	MAMLD1	696
chr14	99501266	99501902	637	0.367	0.595	-0.228	X:15	5	Distal Intergenic	14	99635625	99737822	102198	2	64919	uc001yga.3	BCL11B	235920
chr12	117808127	117808164	38	0.382	0.609	-0.227	X:10	6	Distal Intergenic	12	117645947	117799607	153661	2	4842	uc001twn.2	NOS1	-8521
chr14	92412904	92413462	559	0.354	0.581	-0.227	X:13	8	Promoter (<=1kb)	14	92335755	92413117	77363	2	10516	uc010aud.3	FBLN5	0
chr22	49447760	49448455	696	0.339	0.566	-0.227	X:40	10	Distal Intergenic	22	49262582	49294198	31617	1	100128946	uc003bip.3	LINC01310	185179
chr13	114918644	114918881	238	0.241	0.467	-0.226	X:10	5	Distal Intergenic	13	114782713	114898095	115383	2	22821	uc010tkl.1	RASA3	-20550
chrX	48456352	48456806	455	0.33	0.556	-0.226	X:27	8	Promoter (<=1kb)	23	48456224	48463582	7359	1	64743	uc004dkl.4	WDR13	129
chr1	54704151	54704802	652	0.21	0.436	-0.226	X:13	5	Exon (uc001cxe.4/23648, exon 14 of 18)	1	54665840	54684056	18217	1	51253	uc009vzp.3	MRPL37	38312
chr11	2020279	2020630	352	0.481	0.707	-0.226	X:21	8	Promoter (1-2kb)	11	2016406	2019065	2660	2	283120	uc021qbz.1	H19	-1215
chr19	824146	824578	433	0.379	0.604	-0.225	X:16	5	Promoter (2-3kb)	19	812488	821967	9480	2	79948	uc002lpy.2	PLPPR3	-2180
chr22	50118014	50118222	209	0.404	0.628	-0.224	X:14	5	Distal Intergenic	22	50171538	50173958	2421	2	90834	uc011ari.1	NA	55736
chr7	2800128	2800605	478	0.245	0.468	-0.223	X:11	5	Intron (uc003smt.3/2768, intron 3 of 4)	7	2767741	2854893	87153	2	2768	uc003smt.3	GNA12	54288
chr8	145577730	145577848	119	0.443	0.666	-0.223	X:16	6	Promoter (<=1kb)	8	145576886	145578574	1689	2	340393	uc010mfw.3	TMEM249	726
chrX	154299688	154300030	343	0.362	0.585	-0.223	X:21	6	Promoter (<=1kb)	23	154299695	154305564	5870	1	79184	uc011mzz.3	BRCC3	0
chr12	50235649	50235987	339	0.288	0.508	-0.22	X:10	5	Promoter (<=1kb)	12	50229826	50236912	7087	2	144233	uc001rvh.3	BCDIN3D	925
chr19	10840226	10840411	186	0.228	0.448	-0.22	X:12	5	Intron (uc010dxk.2/1785, intron 2 of 13)	19	10829080	10829179	100	1	693223	uc021uoz.1	MIR638	11147
chrX	49019748	49020169	422	0.361	0.581	-0.22	X:39	12	Promoter (<=1kb)	23	49020121	49023836	3716	1	79917	uc004dmu.2	MAGIX	0
chr6	170554661	170555032	372	0.393	0.612	-0.219	X:16	5	Distal Intergenic	6	170563422	170571657	8236	2	154449	uc003qxl.2	LOC154449	16625
chr13	30962973	30963558	586	0.286	0.504	-0.218	X:15	7	Distal Intergenic	13	30914407	30948036	33630	2	100188949	uc001usu.3	LINC00426	-14938
chr19	16310943	16311690	748	0.32	0.538	-0.218	X:18	8	Promoter (2-3kb)	19	16308665	16346156	37492	1	8907	uc010xpd.1	AP1M1	2279
chr1	153702256	153703081	826	0.253	0.468	-0.215	X:12	5	Promoter (1-2kb)	1	153700567	153746555	45989	1	65123	uc001fcv.3	INTS3	1690
chr3	53736791	53737371	581	0.279	0.494	-0.215	X:13	6	Exon (uc003dgu.5/776, exon 9 of 49)	3	53765104	53834445	69342	1	776	uc003dgx.1	CACNA1D	-27733
chr8	105379633	105379911	279	0.395	0.61	-0.215	X:28	5	Distal Intergenic	8	105352024	105368917	16894	1	81501	uc031tcb.1	DCSTAMP	27610
chr2	65140197	65140923	727	0.249	0.462	-0.213	X:11	5	Intron (uc021vir.1/400958, intron 1 of 2)	2	65128974	65159581	30608	2	400958	uc021vir.1	LINC02245	18658
chr2	85943731	85944000	270	0.2	0.413	-0.213	X:12	6	Distal Intergenic	2	85921414	85925875	4462	1	10578	uc010ysx.2	GNLY	22318
chr15	70727068	70728394	1327	0.333	0.545	-0.212	X:11	5	Distal Intergenic	15	70946893	70994620	47728	2	55075	uc002asq.3	UACA	266226
chr9	139496872	139497152	281	0.26	0.472	-0.212	X:15	7	Distal Intergenic	9	139553308	139567130	13823	1	51162	uc004cid.3	EGFL7	-56156
chr7	155031200	155031589	390	0.315	0.526	-0.211	X:14	6	Distal Intergenic	7	155089486	155101945	12460	1	3638	uc003wly.3	INSIG1	-57897
chr17	55654488	55655668	1181	0.341	0.551	-0.21	X:17	6	Intron (uc010wnm.1/124540, intron 7 of 13)	17	55916287	55927433	11147	2	51649	uc002ivc.3	MRPS23	271765
chrX	119378701	119378950	250	0.339	0.548	-0.209	X:15	5	Promoter (<=1kb)	23	119370309	119379122	8814	2	158801	uc004esm.3	NKAPP1	172
chr17	998458	998859	402	0.406	0.615	-0.209	X:14	6	Intron (uc002fsg.4/29, intron 2 of 21)	17	913969	995100	81132	2	29	uc002fsh.1	ABR	-3359
chr20	55978239	55978717	479	0.266	0.475	-0.209	X:12	5	Intron (uc021wfc.1/100616458, intron 1 of 1)	20	55966454	55984386	17933	1	55544	uc010zzk.2	RBM38	11786
chrX	17878371	17878681	311	0.334	0.542	-0.208	X:26	7	Promoter (<=1kb)	23	17818169	17878947	60779	2	10742	uc004cyf.3	RAI2	266
chrX	118106939	118107628	690	0.306	0.514	-0.208	X:21	8	Promoter (1-2kb)	23	118108713	118151949	43237	1	79836	uc004eqw.3	LONRF3	-1085
chr8	1971281	1971740	460	0.269	0.475	-0.206	X:22	11	Distal Intergenic	8	1993158	2093380	100223	1	9172	uc003wpx.4	MYOM2	-21418
chr10	134043381	134044007	627	0.319	0.524	-0.205	X:34	5	Intron (uc001llc.1/282974, intron 2 of 12)	10	134020996	134062612	41617	2	282974	uc001llc.1	STK32C	18605
chr19	57350431	57351259	829	0.412	0.617	-0.205	X:29	8	Promoter (<=1kb)	19	57285923	57352094	66172	2	23619	uc002qnr.2	ZIM2	835
chr8	39171986	39172177	192	0.389	0.594	-0.205	X:17	6	Promoter (<=1kb)	8	39172182	39181236	9055	1	255926	uc003xmw.3	ADAM5	-5
chrX	136112990	136113519	530	0.343	0.547	-0.204	X:19	6	Promoter (<=1kb)	23	136112307	136113833	1527	2	83550	uc011mwh.2	GPR101	314
chr22	46008424	46008859	436	0.375	0.578	-0.203	X:20	6	Distal Intergenic	22	46067678	46241187	173510	1	25814	uc003bgm.2	ATXN10	-58819
chrX	153607177	153607402	226	0.366	0.567	-0.201	X:30	5	Promoter (<=1kb)	23	153607597	153609883	2287	1	2010	uc004fkl.3	EMD	-195
chr7	4745038	4745404	367	0.256	0.456	-0.2	X:13	5	Intron (uc003sna.1/221937, intron 4 of 11)	7	4721930	4811074	89145	1	221937	uc003snc.1	FOXK1	23109
chr11	653256	653619	364	0.343	0.542	-0.199	X:12	5	Intron (uc009ycf.1/10522, intron 8 of 9)	11	637305	640705	3401	1	1815	uc001lqp.2	DRD4	15952
chr12	42723840	42724309	470	0.314	0.513	-0.199	X:13	5	Intron (uc001rna.3/51535, intron 1 of 8)	12	42719947	42853517	133571	1	51535	uc010sku.1	PPHLN1	3894
chr14	64688081	64688585	505	0.3	0.499	-0.199	X:14	6	Exon (uc001xgl.3/23224, exon 112 of 116)	14	64682672	64693167	10496	1	23224	uc001xgt.3	SYNE2	5410
chr15	101664970	101665632	663	0.245	0.444	-0.199	X:10	5	Distal Intergenic	15	101715928	101728266	12339	2	22856	uc010usd.2	CHSY1	62634
chr16	69516021	69516253	233	0.382	0.581	-0.199	X:13	5	Distal Intergenic	16	69458498	69500167	41670	1	80777	uc002exg.1	CYB5B	57524
chr18	5891517	5891854	338	0.401	0.6	-0.199	X:21	7	Promoter (<=1kb)	18	5890184	5892103	1920	2	645369	uc002kmx.1	TMEM200C	249
chr7	37372313	37374225	1913	0.296	0.494	-0.198	X:18	6	Intron (uc022abv.1/9844, intron 2 of 21)	7	36892511	37393272	500762	2	9844	uc022abv.1	ELMO1	19047
chr11	65543431	65544309	879	0.324	0.521	-0.197	X:19	5	3' UTR	11	65541369	65548062	6694	2	91056	uc031qbm.1	AP5B1	3753
chr10	116300985	116301436	452	0.429	0.625	-0.196	X:10	5	Intron (uc021pyw.1/3983, intron 6 of 21)	10	116200776	116286685	85910	2	3983	uc021pzc.1	ABLIM1	-14301
chr17	71398169	71398439	271	0.256	0.452	-0.196	X:13	6	Promoter (<=1kb)	17	71330523	71398280	67758	2	54549	uc002jjt.4	SDK2	0
chr16	2589663	2590237	575	0.303	0.498	-0.195	X:16	6	Promoter (1-2kb)	16	2588165	2653191	65027	1	5170	uc002cqu.4	PDPK1	1499
chr16	47526873	47527826	954	0.309	0.504	-0.195	X:10	5	Intron (uc010vgi.1/5257, intron 2 of 7)	16	47495210	47735434	240225	1	5257	uc002eev.4	PHKB	31664
chr20	49465183	49465854	672	0.372	0.567	-0.195	X:18	6	Intron (uc002xvq.3/55653, intron 4 of 5)	20	49411467	49493714	82248	1	55653	uc002xvs.3	BCAS4	53717
chr3	197608999	197609928	930	0.338	0.532	-0.194	X:11	5	Intron (uc011bul.1/84859, intron 21 of 21)	3	197556435	197611043	54609	1	84859	uc003fyk.2	LRCH3	52565
chr17	38084298	38084582	285	0.403	0.596	-0.193	X:11	5	Promoter (<=1kb)	17	38077296	38083884	6589	2	94103	uc002htk.2	ORMDL3	-415
chr7	16890458	16891045	588	0.399	0.592	-0.193	X:35	6	Distal Intergenic	7	16899030	16921613	22584	2	155465	uc003sts.3	AGR3	30568
chr9	93017884	93018924	1041	0.365	0.556	-0.191	X:11	5	Distal Intergenic	9	92782936	92803781	20846	2	286370	uc022bjo.1	MIR4290HG	-214104
chr12	94516195	94517539	1345	0.28	0.471	-0.191	X:17	6	Distal Intergenic	12	94542499	94701451	158953	1	10154	uc001tdc.3	PLXNC1	-24960
chr2	240144989	240146073	1085	0.332	0.521	-0.189	X:30	10	Intron (uc002vyk.4/9759, intron 3 of 26)	2	240115027	240117153	2127	2	85009	uc010zob.1	MGC16025	-27837
chr9	91541542	91543238	1697	0.232	0.419	-0.187	X:11	5	Distal Intergenic	9	91605778	91611057	5280	1	286223	uc004aqc.2	C9orf47	-62540
chr12	6341734	6342369	636	0.349	0.535	-0.186	X:20	7	3' UTR	12	6309482	6347437	37956	1	928	uc001qnq.2	CD9	32253
chr3	119029653	119031008	1356	0.318	0.504	-0.186	X:13	5	Intron (uc003ecj.4/57514, intron 1 of 11)	3	119013220	119138323	125104	1	57514	uc003ecj.4	ARHGAP31	16434
chr9	45357085	45357314	230	0.373	0.558	-0.185	X:20	6	Distal Intergenic	9	44990236	44991492	1257	1	100132948	uc004adh.4	FAM27C	366850
chr1	16277971	16278487	517	0.325	0.51	-0.185	X:15	5	Intron (uc001axl.4/7709, intron 2 of 15)	1	16268364	16302627	34264	2	7709	uc001axl.4	ZBTB17	24140
chr17	77148729	77149063	335	0.363	0.546	-0.183	X:14	6	Intron (uc010dhs.4/146713, intron 4 of 14)	17	77076289	77084685	8397	1	64772	uc002jww.4	ENGASE	72441
chr1	68516419	68517474	1056	0.412	0.595	-0.183	X:42	11	Promoter (<=1kb)	1	68511645	68516481	4837	2	9077	uc001ded.3	DIRAS3	0
chrX	122898944	122899218	275	0.425	0.606	-0.181	X:26	7	Distal Intergenic	23	122778426	122866904	88479	2	57187	uc011mui.1	THOC2	-32041
chr15	93876140	93876536	397	0.455	0.635	-0.18	X:18	6	Intron (uc002bsu.1/uc002bsu.1, intron 2 of 3)	15	93586636	93632443	45808	2	56963	uc002bss.2	RGMA	-243698
chr2	64242431	64243241	811	0.309	0.489	-0.18	X:10	6	Promoter (2-3kb)	2	64119667	64246214	126548	2	51542	uc002scp.3	VPS54	2973
chr11	94279551	94283503	3953	0.339	0.518	-0.179	X:28	11	Promoter (<=1kb)	11	94278759	94354587	75829	1	143689	uc009ywk.2	PIWIL4	793
chr19	56832809	56833791	983	0.27	0.449	-0.179	X:13	5	Intron (uc002qmr.3/79149, intron 2 of 6)	19	56732679	56826294	93616	2	79149	uc010ygi.2	ZSCAN5A	-6516
chr20	52523271	52524127	857	0.395	0.574	-0.179	X:14	5	Distal Intergenic	20	52491040	52492248	1209	2	391257	uc010gik.4	SUMO1P1	-31024
chrX	120181683	120181914	232	0.394	0.572	-0.178	X:22	6	Promoter (<=1kb)	23	120181462	120183796	2335	1	2747	uc004eto.3	GLUD2	222
chr10	11943530	11943996	467	0.303	0.48	-0.177	X:16	6	Distal Intergenic	10	11891607	11936709	45103	2	219731	uc001iky.2	PROSER2-AS1	-6822
chr17	7381292	7381576	285	0.255	0.432	-0.177	X:10	5	Promoter (1-2kb)	17	7362685	7382944	20260	2	57659	uc002ghc.4	ZBTB4	1368
chr17	66396152	66396562	411	0.413	0.59	-0.177	X:11	5	Promoter (<=1kb)	17	66396297	66417000	20704	1	22901	uc010dex.1	ARSG	0
chr17	73252084	73252658	575	0.327	0.503	-0.176	X:10	5	Intron (uc002jni.2/23163, intron 1 of 17)	17	73232694	73257707	25014	2	23163	uc002jni.2	GGA3	5049
chr12	133180018	133181031	1014	0.349	0.524	-0.175	X:71	11	Exon (uc021rgr.1/100507055, exon 5 of 6)	12	133179736	133187037	7302	2	100507055	uc021rgr.1	LRCOL1	6006
chr9	135989417	135989724	308	0.261	0.436	-0.175	X:12	6	Intron (uc004cco.4/5900, intron 1 of 17)	9	135975039	135984253	9215	2	5900	uc004ccv.1	RALGDS	-5165
chr8	1693204	1693726	523	0.42	0.593	-0.173	X:11	6	Distal Intergenic	8	1711870	1734736	22867	1	2055	uc003wpo.4	CLN8	-18144
chr9	102021790	102022173	384	0.339	0.512	-0.173	X:20	6	Distal Intergenic	9	101984570	101992901	8332	1	10952	uc004azh.3	SEC61B	37221
chr12	117320556	117321228	673	0.349	0.521	-0.172	X:17	6	Promoter (1-2kb)	12	117298225	117319232	21008	2	8739	uc031qjq.1	HRK	-1325
chr16	377344	377749	406	0.34	0.511	-0.171	X:13	6	Intron (uc021szo.1/55692, intron 1 of 9)	16	238974	385566	146593	2	55692	uc021szo.1	LUC7L	7817
chrX	18417699	18418312	614	0.445	0.616	-0.171	X:22	7	Distal Intergenic	23	18443725	18671749	228025	1	6792	uc004cym.3	CDKL5	-25413
chrX	75648957	75649281	325	0.423	0.593	-0.17	X:26	6	Promoter (<=1kb)	23	75648046	75651746	3701	1	57692	uc004ecm.2	MAGEE1	912
chr12	12555551	12557081	1531	0.342	0.511	-0.169	X:14	5	Intron (uc001ral.2/118426, intron 2 of 3)	12	12510020	12619838	109819	1	118426	uc009zhu.2	BORCS5	45532
chr1	165852609	165854062	1454	0.32	0.488	-0.168	X:14	6	Intron (uc001gdp.3/7371, intron 1 of 6)	1	165877158	165877213	56	1	100500832	uc021pec.1	MIR3658	-23096
chr17	18539004	18539796	793	0.361	0.528	-0.167	X:15	5	3' UTR	17	18538842	18547740	8899	2	254272	uc002gud.2	TBC1D28	7944
chr18	22813805	22814263	459	0.329	0.496	-0.167	X:10	6	Intron (uc002kvk.2/25925, intron 3 of 7)	18	22641888	22932214	290327	2	25925	uc002kvk.2	ZNF521	117951
chr4	703930	704420	491	0.413	0.579	-0.166	X:13	7	Intron (uc003gbc.2/10336, intron 1 of 4)	4	699573	764427	64855	1	10336	uc010ibh.3	PCGF3	4358
chr8	1951897	1952795	899	0.39	0.555	-0.165	X:14	6	3' UTR	8	1922044	1955109	33066	1	9920	uc003wpw.4	KBTBD11	29854
chr3	169720128	169721114	987	0.264	0.429	-0.165	X:18	6	Distal Intergenic	3	169755735	169803183	47449	1	26996	uc003fgi.3	GPR160	-34621
chr10	51506742	51508196	1455	0.35	0.513	-0.163	X:10	5	Intron (uc001jin.3/uc001jin.3, intron 7 of 7)	10	51464151	51486327	22177	2	653268	uc001jio.4	AGAP7P	-20416
chr21	47851984	47852335	352	0.424	0.587	-0.163	X:18	6	Exon (uc002zji.4/5116, exon 38 of 47)	21	47878862	47966219	87358	1	23181	uc002zjl.3	DIP2A	-26527
chr5	172085776	172087254	1479	0.318	0.479	-0.161	X:21	7	Intron (uc003mbt.3/54492, intron 1 of 4)	5	172068276	172118533	50258	1	54492	uc021yht.1	NEURL1B	17501
chrX	130896747	130897416	670	0.386	0.546	-0.16	X:10	5	Intron (uc004ewi.3/286467, intron 7 of 12)	23	130836678	130964671	127994	2	286467	uc004ewi.3	FIRRE	67255
chr7	63642566	63642921	356	0.407	0.567	-0.16	X:32	9	Distal Intergenic	7	63667581	63680668	13088	1	730291	uc011kdn.2	ZNF735	-24660
chr2	106940923	106941648	726	0.323	0.477	-0.154	X:11	5	Distal Intergenic	2	106998570	107007851	9282	1	285189	uc002tdp.4	PLGLA	-56922
chrX	70586921	70587331	411	0.387	0.54	-0.153	X:25	5	Promoter (<=1kb)	23	70586114	70685855	99742	1	6872	uc004dzu.4	TAF1	808
chr9	127147984	127148900	917	0.392	0.541	-0.149	X:13	5	Intron (uc004boj.4/5695, intron 5 of 7)	9	127115744	127177752	62009	2	5695	uc004boj.4	PSMB7	28852
chr5	1867593	1868327	735	0.363	0.509	-0.146	X:34	5	Distal Intergenic	5	1877541	1882861	5321	2	50805	uc011cmf.2	IRX4	14534
chrX	9733099	9733262	164	0.408	0.553	-0.145	X:13	5	Promoter (<=1kb)	23	9693453	9734005	40553	2	4935	uc004cst.2	GPR143	743
chr21	39788149	39789540	1392	0.371	0.514	-0.143	X:19	8	Intron (uc021wjd.1/2078, intron 5 of 11)	21	39764298	39775631	11334	2	2078	uc010gny.1	ERG	-12519
chr7	55086974	55087038	65	0.339	0.476	-0.137	X:10	8	Promoter (<=1kb)	7	55086725	55275031	188307	1	1956	uc022adn.1	EGFR	250
chr7	100881750	100882409	660	0.423	0.559	-0.136	X:20	5	Promoter (<=1kb)	7	100875373	100882101	6729	2	24146	uc003uyh.2	CLDN15	0
chr12	116721822	116722450	629	0.335	0.47	-0.135	X:11	5	Distal Intergenic	12	116396381	116714991	318611	2	23389	uc001tvw.3	MED13L	-6832
chr7	56606401	56606815	415	0.394	0.527	-0.133	X:21	5	Distal Intergenic	7	56563916	56564977	1062	1	222029	uc011kde.1	DKFZp434L192	42486
chr6	144328208	144329025	818	0.432	0.561	-0.129	X:33	5	Promoter (<=1kb)	6	144261437	144329541	68105	2	5325	uc003qjx.3	PLAGL1	516
chr19	57352185	57352949	765	0.389	0.515	-0.126	X:26	6	Promoter (<=1kb)	19	57352270	57359922	7653	1	100073347	uc010ett.1	MIMT1	0
chr15	21987945	21988200	256	0.409	0.534	-0.125	X:31	6	Distal Intergenic	15	22014420	22016878	2459	2	646243	uc010tzk.1	CXADRP2	28678
chr9	95491337	95491542	206	0.333	0.452	-0.119	X:11	5	Exon (uc004aso.1/23299, exon 2 of 8)	9	95473645	95527083	53439	2	23299	uc004aso.1	BICD2	35541
chr8	17015348	17016636	1289	0.427	0.545	-0.118	X:18	6	Promoter (1-2kb)	8	17013836	17080241	66406	1	51201	uc003wxe.3	ZDHHC2	1513
chrX	99662056	99662448	393	0.431	0.549	-0.118	X:26	5	Promoter (2-3kb)	23	99546642	99665271	118630	2	57526	uc004efw.4	PCDH19	2823
chr11	61130686	61131233	548	0.388	0.486	-0.098	X:10	5	Promoter (<=1kb)	11	61116220	61129755	13536	2	220002	uc010rlh.2	CYB561A3	-932
chr7	139783896	139786380	2485	0.383	0.48	-0.097	X:20	5	3' UTR	7	139723549	139763521	39973	2	64761	uc010lnf.1	PARP12	-20376
chr22	30129347	30130187	841	0.393	0.465	-0.072	X:19	7	Intron (uc003agm.3/55954, intron 6 of 6)	22	30116344	30127820	11477	1	164633	uc003agl.3	CABP7	13004

## Sheet: iDMRs overlapped with DMR
chr	start	end	length	case methy level	control methy level	type of DMRs	annotation	symbol	chr(iDMRs)	start(iDMRs)	end(iDMRs)	iDMR category	Associated gene name
chr1	245851142	245851300	159	0.387	0.665	hyper-DMRs	Exon (uc001ibf.1/55083, exon 12 of 15)	KIF26B	chr1	245851177	245852514	Maternal gDMR	KIF26B
chr10	121578078	121578243	166	0.416	0.703	hyper-DMRs	Promoter (<=1kb)	INPP5F	chr10	121577529	121578385	Maternal gDMR	INPP5F
chr14	34269142	34269370	229	0.329	0.57	hyper-DMRs	Exon (uc001wrs.3/64067, exon 12 of 12)	EGLN3	chr14	34268946	34270438	Maternal gDMR	NPAS3
chr14	34269925	34270146	222	0.382	0.703	hyper-DMRs	Exon (uc001wrs.3/64067, exon 12 of 12)	EGLN3	chr14	34268946	34270438	Maternal gDMR	NPAS3
chr15	23932133	23932304	172	0.249	0.615	hyper-DMRs	Promoter (<=1kb)	NDN	chr15	23931559	23932547	Secondary	NDN
chr18	77376711	77376870	160	0.395	0.635	hyper-DMRs	Distal Intergenic	CTDP1	chr18	77376688	77377995	Secondary	LOC284241c
chr19	57351845	57352110	266	0.371	0.625	hyper-DMRs	Promoter (<=1kb)	ZIM2	chr19	57351283	57351995	Maternal gDMR	PEG3
chr19	57351845	57352110	266	0.371	0.625	hyper-DMRs	Promoter (<=1kb)	ZIM2	chr19	57352050	57352284	Maternal gDMR	PEG3
chr2	232348762	232348866	105	0.208	0.727	hyper-DMRs	Distal Intergenic	NCL	chr2	232348216	232348866	Secondary	NCLc
chr20	3732290	3732489	200	0.311	0.57	hyper-DMRs	Exon (uc002wjd.3/116835, exon 13 of 13)	C20orf27	chr20	3732061	3732944	Maternal gDMR	H2PA12B
chr21	40757693	40757932	240	0.429	0.595	hyper-DMRs	Promoter (1-2kb)	WRB	chr21	40757602	40757900	Secondary	WRB
chr21	48081349	48081477	129	0.22	0.531	hyper-DMRs	3' UTR	PRMT2	chr21	48081241	48081849	Secondary	PRMT2
chr22	22472361	22472744	384	0.227	0.629	hyper-DMRs	Intron (uc031rxg.1/uc031rxg.1, intron 7 of 450)	VPREB1	chr22	22471899	22472744	Secondary	retro-ABHD17A
chr3	138763508	138763577	70	0.374	0.782	hyper-DMRs	Promoter (<=1kb)	PRR23C	chr3	138762689	138764113	Secondary	PRR23C
chr1	68516419	68517474	1056	0.595	0.412	hypo-DMRs	Promoter (<=1kb)	DIRAS3	chr1	68516236	68516473	Maternal gDMR	DIRAS3
chr1	68516419	68517474	1056	0.595	0.412	hypo-DMRs	Promoter (<=1kb)	DIRAS3	chr1	68517254	68517474	Maternal gDMR	DIRAS3
chr10	2543574	2543829	256	0.692	0.415	hypo-DMRs	Distal Intergenic	LINC00701	chr10	2543463	2544121	Secondary	LOC105376351
chr11	396593	396984	392	0.631	0.399	hypo-DMRs	Promoter (2-3kb)	PKP3	chr11	396685	397462	Paternal gDMR	PKP3
chr11	397232	397487	256	0.573	0.181	hypo-DMRs	Exon (uc021qbk.1/11187, exon 4 of 14)	PKP3	chr11	396685	397462	Paternal gDMR	PKP3
chr11	2720650	2720877	228	0.642	0.125	hypo-DMRs	Promoter (<=1kb)	KCNQ1OT1	chr11	2720410	2722087	Maternal gDMR	KCNQ1
chr11	2720966	2721111	146	0.513	0.073	hypo-DMRs	Promoter (<=1kb)	KCNQ1OT1	chr11	2720410	2722087	Maternal gDMR	KCNQ1
chr11	2721470	2721637	168	0.623	0.319	hypo-DMRs	Promoter (<=1kb)	KCNQ1OT1	chr11	2720410	2722087	Maternal gDMR	KCNQ1
chr14	34269751	34269838	88	0.744	0.031	hypo-DMRs	Exon (uc001wrs.3/64067, exon 12 of 12)	EGLN3	chr14	34268946	34270438	Maternal gDMR	NPAS3
chr15	23931680	23931868	189	0.598	0.353	hypo-DMRs	Promoter (<=1kb)	NDN	chr15	23931559	23932547	Secondary	NDN
chr16	867585	867729	145	0.614	0.331	hypo-DMRs	Distal Intergenic	PRR25	chr16	867032	867833	Maternal gDMR	PRR25c
chr19	54040726	54040949	224	0.595	0.225	hypo-DMRs	Promoter (<=1kb)	ZNF331	chr19	54040812	54041857	Maternal gDMR	ZNF331
chr19	57350431	57351259	829	0.617	0.412	hypo-DMRs	Promoter (<=1kb)	ZIM2	chr19	57349997	57350470	Maternal gDMR	PEG3
chr19	57352185	57352949	765	0.515	0.389	hypo-DMRs	Promoter (<=1kb)	MIMT1	chr19	57352050	57352284	Maternal gDMR	PEG3
chr2	130794616	130795069	454	0.767	0.403	hypo-DMRs	Intron (uc002tpz.2/440905, intron 7 of 11)	FAR2P1	chr2	130794460	130794815	Secondary	FAR2P1
chr20	57426369	57426789	421	0.574	0.333	hypo-DMRs	Promoter (<=1kb)	GNAS-AS1	chr20	57426729	57427047	Maternal gDMR	GNAS
chr22	42077940	42078842	903	0.568	0.336	hypo-DMRs	5' UTR	SNU13	chr22	42078060	42078549	Maternal gDMR	NHP2L1
chr22	49447760	49448455	696	0.566	0.339	hypo-DMRs	Distal Intergenic	LINC01310	chr22	49447339	49448283	Secondary	retro-CCT3c
